# Supplementary material for: Automation in microinjection for zebrafish pericardial space with image-based motion control and batch agarose microplate
Source: PLoS One. 2025 Oct 9;20(10):e0333369. doi: 10.1371/journal.pone.0333369 (PMC12510664; doi:10.1371/journal.pone.0333369)
Supplement: S1 Dataset — https://osf.io/q5v3c/files/osfstorage/6876012587882af364feb613 (XLSX) [file pone.0333369.s001.xlsx]

## Sheet: S1 Dataset
Evaluation of batch agarose microplate design on larval viability
Time (min)	Deaths (No reservoir)	Deaths (With reservoir)
10	0	0
20	0	0
30	4	0
40	7	0
50	10	0
60	12	0
70	12	1
80	12	1
90	12	3
100	12	6
110	12	10
120	12	10
130	12	11
140	12	12
