# Supplementary material for: Automation in microinjection for zebrafish pericardial space with image-based motion control and batch agarose microplate
Source: PLoS One. 2025 Oct 9;20(10):e0333369. doi: 10.1371/journal.pone.0333369 (PMC12510664; doi:10.1371/journal.pone.0333369)
Supplement: S2 Dataset — https://osf.io/q5v3c/files/osfstorage/6876012650532c8c515a9b91 (XLSX) [file pone.0333369.s002.xlsx]

## Sheet: S2 Dataset
Evaluation of automated system performance: Microinjection throughput
Cycle 1		Cycle 2		Cycle 3		Cycle 4		Cycle 5		Cycle 6		Cycle 7		Cycle 8		Cycle 9		Cycle 10
#	Injection time (s)	#	Injection time (s)	#	Injection time (s)	#	Injection time (s)	#	Injection time (s)	#	Injection time (s)	#	Injection time (s)	#	Injection time (s)	#	Injection time (s)	#	Injection time (s)
1	11.14	1	12.98	1	11.93	1	10.23	1	10.76	1	11.06	1	10.77	1	9.88	1	9.83	1	13.78
2	11.04	2	10.96	2	12.01	2	10.97	2	11.17	2	10.97	2	10.95	2	10.94	2	10.83	2	11.14
3	11.09	3	10.97	3	11.04	3	11.13	3	11.09	3	11.14	3	11.01	3	11.06	3	10.8	3	10.99
4	11.17	4	11.02	4	10.96	4	11.09	4	10.77	4	11.03	4	10.93	4	11.16	4	10.87	4	10.81
5	10.94	5	11.02	5	10.97	5	10.96	5	10.81	5	11.24	5	10.79	5	11.22	5	11.08	5	10.97
6	10.79	6	11.13	6	11.13	6	11.14	6	11.03	6	10.77	6	10.97	6	10.24	6	11.08	6	10.99
7	10.84	7	10.91	7	10.93	7	10.98	7	11.25	7	10.91	7	10.94	7	10.08	7	10.9	7	10.94
8	11.25	8	11.16	8	10.96	8	11.12	8	10.88	8	10.99	8	10.78	8	10.83	8	11.04	8	10.92
9	10.06	9	10.16	9	10.85	9	11.17	9	11.19	9	10.87	9	11.17	9	11.08	9	10.91	9	10.99
10	10.79	10	10.89	10	10.98	10	11.1	10	10.95	10	11.12	10	11.06	10	11.24	10	None	10	11.22
11	10.93	11	11.8	11	11.23	11	10.87	11	10.84	11	10.96	11	10.97	11	11.01	11	18.03	11	11.17
12	11.04	12	11.19	12	10.93	12	10.92	12	10.87	12	10.84	12	10.79	12	11.04	12	12	12	10.96

## Sheet: Table 4
Average injection time and standard deviation per larval group
Cycle	1	2	3	4	5	6	7	8	9	10
Mean (s)	10.9233	11.1825	11.16	10.9733	10.9675	10.9917	10.9275	10.815	10.934	11.24
SD (s)	0.296882	0.643456	0.374833	0.242979	0.165787	0.12954	0.119661	0.451248	0.494332	0.773682
