# Supplementary material for: Automation in microinjection for zebrafish pericardial space with image-based motion control and batch agarose microplate
Source: PLoS One. 2025 Oct 9;20(10):e0333369. doi: 10.1371/journal.pone.0333369 (PMC12510664; doi:10.1371/journal.pone.0333369)
Supplement: S3 Dataset — https://osf.io/q5v3c/files/osfstorage/6876012937cdc0f727d32c82 (XLSX) [file pone.0333369.s003.xlsx]

## Sheet: Sheet1
Evaluation of automated system performance: Microinjection control precision
#	Positional error (μm)		Metric	Value
1	27		Number of measurements	24
2	26		Mean error	18.4583
3	20		Standard deviation	7.83145
4	23		Minimum error	0
5	15		Maximum error	34
6	19
7	34
8	26
9	29
10	26
11	22
12	23
13	19
14	23
15	15
16	15
17	16
18	11
19	12
20	15
21	11
22	12
23	4
24	0
