# Supplementary material for: Automation in microinjection for zebrafish pericardial space with image-based motion control and batch agarose microplate
Source: PLoS One. 2025 Oct 9;20(10):e0333369. doi: 10.1371/journal.pone.0333369 (PMC12510664; doi:10.1371/journal.pone.0333369)
Supplement: S4 Dataset — https://osf.io/q5v3c/files/osfstorage/6895879fad00f6b3fb1b54e5 (XLSX) [file pone.0333369.s004.xlsx]

## Sheet: Phenol red
Evaluation of injected reagents and cancer cells
Substance	Biological replicates	Technical replicates	Sample ID	Status	Survival
Phenol red	1	1	A1	Injected	Alive
Phenol red	1	1	A2	Not injected	Alive
Phenol red	1	1	A3	Injected	Alive
Phenol red	1	1	A4	Injected	Alive
Phenol red	1	1	B1	Not injected	Alive
Phenol red	1	1	B2	Injected	Alive
Phenol red	1	1	B3	Injected	Alive
Phenol red	1	1	B4	Not injected	Alive
Phenol red	1	1	C1	Not injected	Alive
Phenol red	1	1	C2	Injected	Alive
Phenol red	1	1	C3	Injected	Alive
Phenol red	1	1	C4	Not injected	Alive
Phenol red	1	2	D1	Not injected	Alive
Phenol red	1	2	D2	Injected	Alive
Phenol red	1	2	D3	Injected	Alive
Phenol red	1	2	D4	Injected	Alive
Phenol red	1	2	E1	Not injected	Alive
Phenol red	1	2	E2	Injected	Alive
Phenol red	1	2	E3	Not injected	Alive
Phenol red	1	2	E4	Injected	Alive
Phenol red	1	2	F1	Not injected	Alive
Phenol red	1	2	F2	Not injected	Dead 4dpi
Phenol red	1	2	F3	Injected	Alive
Phenol red	1	2	F4	Injected	Alive
Phenol red	1	3	G1	Injected	Alive
Phenol red	1	3	G2	Not injected	Alive
Phenol red	1	3	G3	Injected	Alive
Phenol red	1	3	G4	Injected	Alive
Phenol red	1	3	H1	Injected	Alive
Phenol red	1	3	H2	Injected	Alive
Phenol red	1	3	H3	Not injected	Alive
Phenol red	1	3	H4	Not injected	Alive
Phenol red	1	3	I1	Injected	Alive
Phenol red	1	3	I2	Injected	Alive
Phenol red	1	3	I3	Injected	Alive
Phenol red	1	3	I4	Injected	Alive
Phenol red	2	1	A1	Injected	Alive
Phenol red	2	1	A2	Not injected	Alive
Phenol red	2	1	A3	Injected	Alive
Phenol red	2	1	A4	Injected	Dead 4dpi
Phenol red	2	1	B1	Injected	Alive
Phenol red	2	1	B2	Injected	Alive
Phenol red	2	1	B3	Injected	Alive
Phenol red	2	1	B4	Injected	Alive
Phenol red	2	1	C1	Injected	Alive
Phenol red	2	1	C2	Injected	Alive
Phenol red	2	1	C3	Injected	Alive
Phenol red	2	1	C4	Injected	Alive
Phenol red	2	2	D1	Injected	Alive
Phenol red	2	2	D2	Injected	Alive
Phenol red	2	2	D3	Injected	Alive
Phenol red	2	2	D4	Injected	Alive
Phenol red	2	2	E1	Injected	Alive
Phenol red	2	2	E2	Injected	Alive
Phenol red	2	2	E3	Injected	Alive
Phenol red	2	2	E4	Injected	Alive
Phenol red	2	2	F1	Not injected	Alive
Phenol red	2	2	F2	Injected	Alive
Phenol red	2	2	F3	Injected	Alive
Phenol red	2	2	F4	Injected	Alive
Phenol red	2	3	G1	Injected	Alive
Phenol red	2	3	G2	Injected	Alive
Phenol red	2	3	G3	Injected	Alive
Phenol red	2	3	G4	Not injected	Alive
Phenol red	2	3	H1	Injected	Alive
Phenol red	2	3	H2	Injected	Alive
Phenol red	2	3	H3	Injected	Alive
Phenol red	2	3	H4	Injected	Alive
Phenol red	2	3	I1	Not injected	Alive
Phenol red	2	3	I2	Not injected	Alive
Phenol red	2	3	I3	Not injected	Alive
Phenol red	2	3	I4	Not injected	Alive
Phenol red	3	1	A1	Injected	Alive
Phenol red	3	1	A2	Injected	Alive
Phenol red	3	1	A3	Injected	Alive
Phenol red	3	1	A4	Injected	Alive
Phenol red	3	1	B1	Not injected	Alive
Phenol red	3	1	B2	Not injected	Alive
Phenol red	3	1	B3	Injected	Alive
Phenol red	3	1	B4	Injected	Alive
Phenol red	3	1	C1	Injected	Alive
Phenol red	3	1	C2	Injected	Alive
Phenol red	3	1	C3	Injected	Alive
Phenol red	3	1	C4	Injected	Alive
Phenol red	3	2	D1	Injected	Alive
Phenol red	3	2	D2	Injected	Alive
Phenol red	3	2	D3	Not injected	Alive
Phenol red	3	2	D4	Injected	Alive
Phenol red	3	2	E1	Not injected	Alive
Phenol red	3	2	E2	Injected	Alive
Phenol red	3	2	E3	Injected	Alive
Phenol red	3	2	E4	Not injected	Alive
Phenol red	3	2	F1	Injected	Alive
Phenol red	3	2	F2	Injected	Alive
Phenol red	3	2	F3	Injected	Alive
Phenol red	3	2	F4	Injected	Alive
Phenol red	3	3	G1	Injected	Alive
Phenol red	3	3	G2	Injected	Alive
Phenol red	3	3	G3	Injected	Alive
Phenol red	3	3	G4	Injected	Alive
Phenol red	3	3	H1	Injected	Alive
Phenol red	3	3	H2	Injected	Dead 4dpi
Phenol red	3	3	H3	Not injected	Alive
Phenol red	3	3	H4	Not injected	Alive
Phenol red	3	3	I1	Not injected	Alive
Phenol red	3	3	I2	Injected	Alive
Phenol red	3	3	I3	Injected	Alive
Phenol red	3	3	I4	Injected	Alive
Injection success rate (%)	0.740741
Survival rate - 1dpi (%)	1
Survival rate - 4dpi (%)	0.972222

## Sheet: Trypan blue
Evaluation of injected reagents and cancer cells
Substance	Biological replicates	Technical replicates	Sample ID	Status	Survival
Trypan blue	1	1	A1	Injected	Alive
Trypan blue	1	1	A2	Injected	Alive
Trypan blue	1	1	A3	Injected	Alive
Trypan blue	1	1	A4	Injected	Alive
Trypan blue	1	1	B1	Injected	Alive
Trypan blue	1	1	B2	Injected	Alive
Trypan blue	1	1	B3	Injected	Alive
Trypan blue	1	1	B4	Not injected	Alive
Trypan blue	1	1	C1	Not injected	Alive
Trypan blue	1	1	C2	Not injected	Dead 4dpi
Trypan blue	1	1	C3	Injected	Alive
Trypan blue	1	1	C4	Injected	Alive
Trypan blue	1	2	D1	Not injected	Alive
Trypan blue	1	2	D2	Injected	Alive
Trypan blue	1	2	D3	Not injected	Alive
Trypan blue	1	2	D4	Injected	Alive
Trypan blue	1	2	E1	Injected	Alive
Trypan blue	1	2	E2	Injected	Alive
Trypan blue	1	2	E3	Not injected	Alive
Trypan blue	1	2	E4	Not injected	Alive
Trypan blue	1	2	F1	Injected	Alive
Trypan blue	1	2	F2	Injected	Alive
Trypan blue	1	2	F3	Injected	Alive
Trypan blue	1	2	F4	Injected	Alive
Trypan blue	1	3	G1	Injected	Alive
Trypan blue	1	3	G2	Injected	Alive
Trypan blue	1	3	G3	Injected	Alive
Trypan blue	1	3	G4	Injected	Alive
Trypan blue	1	3	H1	Injected	Alive
Trypan blue	1	3	H2	Injected	Alive
Trypan blue	1	3	H3	Injected	Alive
Trypan blue	1	3	H4	Injected	Alive
Trypan blue	1	3	I1	Injected	Alive
Trypan blue	1	3	I2	Not injected	Alive
Trypan blue	1	3	I3	Injected	Alive
Trypan blue	1	3	I4	Injected	Alive
Trypan blue	2	1	A1	Not injected	Alive
Trypan blue	2	1	A2	Injected	Alive
Trypan blue	2	1	A3	Injected	Alive
Trypan blue	2	1	A4	Not injected	Alive
Trypan blue	2	1	B1	Injected	Alive
Trypan blue	2	1	B2	Injected	Alive
Trypan blue	2	1	B3	Injected	Alive
Trypan blue	2	1	B4	Not injected	Alive
Trypan blue	2	1	C1	Injected	Alive
Trypan blue	2	1	C2	Not injected	Alive
Trypan blue	2	1	C3	Injected	Alive
Trypan blue	2	1	C4	Not injected	Alive
Trypan blue	2	2	D1	Injected	Alive
Trypan blue	2	2	D2	Injected	Alive
Trypan blue	2	2	D3	Not injected	Alive
Trypan blue	2	2	D4	Injected	Alive
Trypan blue	2	2	E1	Not injected	Alive
Trypan blue	2	2	E2	Not injected	Alive
Trypan blue	2	2	E3	Injected	Alive
Trypan blue	2	2	E4	Injected	Alive
Trypan blue	2	2	F1	Not injected	Alive
Trypan blue	2	2	F2	Injected	Alive
Trypan blue	2	2	F3	Not injected	Alive
Trypan blue	2	2	F4	Injected	Alive
Trypan blue	2	3	G1	Injected	Alive
Trypan blue	2	3	G2	Injected	Alive
Trypan blue	2	3	G3	Injected	Alive
Trypan blue	2	3	G4	Injected	Alive
Trypan blue	2	3	H1	Injected	Alive
Trypan blue	2	3	H2	Injected	Alive
Trypan blue	2	3	H3	Injected	Alive
Trypan blue	2	3	H4	Injected	Alive
Trypan blue	2	3	I1	Not injected	Alive
Trypan blue	2	3	I2	Injected	Alive
Trypan blue	2	3	I3	Injected	Alive
Trypan blue	2	3	I4	Injected	Alive
Trypan blue	3	1	A1	Not injected	Alive
Trypan blue	3	1	A2	Not injected	Dead 4dpi
Trypan blue	3	1	A3	Not injected	Alive
Trypan blue	3	1	A4	Not injected	Alive
Trypan blue	3	1	B1	Injected	Alive
Trypan blue	3	1	B2	Injected	Alive
Trypan blue	3	1	B3	Injected	Alive
Trypan blue	3	1	B4	Injected	Alive
Trypan blue	3	1	C1	Injected	Alive
Trypan blue	3	1	C2	Injected	Alive
Trypan blue	3	1	C3	Injected	Alive
Trypan blue	3	1	C4	Injected	Alive
Trypan blue	3	2	D1	Injected	Alive
Trypan blue	3	2	D2	Injected	Alive
Trypan blue	3	2	D3	Injected	Alive
Trypan blue	3	2	D4	Injected	Alive
Trypan blue	3	2	E1	Not injected	Alive
Trypan blue	3	2	E2	Injected	Alive
Trypan blue	3	2	E3	Injected	Alive
Trypan blue	3	2	E4	Injected	Dead 4dpi
Trypan blue	3	2	F1	Not injected	Alive
Trypan blue	3	2	F2	Injected	Alive
Trypan blue	3	2	F3	Injected	Alive
Trypan blue	3	2	F4	Injected	Alive
Trypan blue	3	3	G1	Injected	Alive
Trypan blue	3	3	G2	Injected	Alive
Trypan blue	3	3	G3	Injected	Alive
Trypan blue	3	3	G4	Not injected	Alive
Trypan blue	3	3	H1	Injected	Alive
Trypan blue	3	3	H2	Not injected	Alive
Trypan blue	3	3	H3	Injected	Alive
Trypan blue	3	3	H4	Injected	Alive
Trypan blue	3	3	I1	Not injected	Alive
Trypan blue	3	3	I2	Injected	Alive
Trypan blue	3	3	I3	Not injected	Alive
Trypan blue	3	3	I4	Injected	Alive
Injection success rate (%)	0.731481
Survival rate - 1dpi (%)	1
Survival rate - 4dpi (%)	0.972222

## Sheet: FITC-dextran
Evaluation of injected reagents and cancer cells
Substance	Biological replicates	Technical replicates	Sample ID	Status	Survival
FITC-dextran	1	1	A1	Not injected	Alive
FITC-dextran	1	1	A2	Injected	Alive
FITC-dextran	1	1	A3	Injected	Alive
FITC-dextran	1	1	A4	Injected	Alive
FITC-dextran	1	1	B1	Injected	Alive
FITC-dextran	1	1	B2	Injected	Alive
FITC-dextran	1	1	B3	Not injected	Alive
FITC-dextran	1	1	B4	Injected	Alive
FITC-dextran	1	1	C1	Injected	Alive
FITC-dextran	1	1	C2	Not injected	Alive
FITC-dextran	1	1	C3	Injected	Alive
FITC-dextran	1	1	C4	Injected	Alive
FITC-dextran	1	2	D1	Injected	Alive
FITC-dextran	1	2	D2	Injected	Alive
FITC-dextran	1	2	D3	Injected	Alive
FITC-dextran	1	2	D4	Injected	Alive
FITC-dextran	1	2	E1	Injected	Alive
FITC-dextran	1	2	E2	Injected	Alive
FITC-dextran	1	2	E3	Injected	Alive
FITC-dextran	1	2	E4	Not injected	Alive
FITC-dextran	1	2	F1	Not injected	Alive
FITC-dextran	1	2	F2	Not injected	Alive
FITC-dextran	1	2	F3	Not injected	Alive
FITC-dextran	1	2	F4	Not injected	Alive
FITC-dextran	1	3	G1	Injected	Alive
FITC-dextran	1	3	G2	Not injected	Alive
FITC-dextran	1	3	G3	Injected	Alive
FITC-dextran	1	3	G4	Injected	Alive
FITC-dextran	1	3	H1	Injected	Alive
FITC-dextran	1	3	H2	Injected	Alive
FITC-dextran	1	3	H3	Injected	Alive
FITC-dextran	1	3	H4	Injected	Alive
FITC-dextran	1	3	I1	Injected	Alive
FITC-dextran	1	3	I2	Injected	Alive
FITC-dextran	1	3	I3	Injected	Alive
FITC-dextran	1	3	I4	Not injected	Alive
FITC-dextran	2	1	A1	Not injected	Alive
FITC-dextran	2	1	A2	Injected	Alive
FITC-dextran	2	1	A3	Injected	Alive
FITC-dextran	2	1	A4	Injected	Alive
FITC-dextran	2	1	B1	Injected	Alive
FITC-dextran	2	1	B2	Injected	Alive
FITC-dextran	2	1	B3	Injected	Alive
FITC-dextran	2	1	B4	Injected	Alive
FITC-dextran	2	1	C1	Not injected	Alive
FITC-dextran	2	1	C2	Injected	Alive
FITC-dextran	2	1	C3	Injected	Alive
FITC-dextran	2	1	C4	Not injected	Alive
FITC-dextran	2	2	D1	Injected	Alive
FITC-dextran	2	2	D2	Injected	Alive
FITC-dextran	2	2	D3	Not injected	Alive
FITC-dextran	2	2	D4	Injected	Alive
FITC-dextran	2	2	E1	Injected	Alive
FITC-dextran	2	2	E2	Injected	Alive
FITC-dextran	2	2	E3	Injected	Alive
FITC-dextran	2	2	E4	Injected	Alive
FITC-dextran	2	2	F1	Injected	Alive
FITC-dextran	2	2	F2	Injected	Alive
FITC-dextran	2	2	F3	Injected	Alive
FITC-dextran	2	2	F4	Injected	Alive
FITC-dextran	2	3	G1	Not injected	Alive
FITC-dextran	2	3	G2	Injected	Alive
FITC-dextran	2	3	G3	Injected	Alive
FITC-dextran	2	3	G4	Injected	Alive
FITC-dextran	2	3	H1	Not injected	Alive
FITC-dextran	2	3	H2	Injected	Alive
FITC-dextran	2	3	H3	Injected	Alive
FITC-dextran	2	3	H4	Not injected	Alive
FITC-dextran	2	3	I1	Injected	Alive
FITC-dextran	2	3	I2	Injected	Alive
FITC-dextran	2	3	I3	Injected	Alive
FITC-dextran	2	3	I4	Injected	Alive
FITC-dextran	3	1	A1	Injected	Alive
FITC-dextran	3	1	A2	Not injected	Alive
FITC-dextran	3	1	A3	Injected	Alive
FITC-dextran	3	1	A4	Injected	Alive
FITC-dextran	3	1	B1	Injected	Alive
FITC-dextran	3	1	B2	Not injected	Alive
FITC-dextran	3	1	B3	Injected	Alive
FITC-dextran	3	1	B4	Injected	Alive
FITC-dextran	3	1	C1	Not injected	Alive
FITC-dextran	3	1	C2	Injected	Alive
FITC-dextran	3	1	C3	Injected	Alive
FITC-dextran	3	1	C4	Injected	Alive
FITC-dextran	3	2	D1	Not injected	Alive
FITC-dextran	3	2	D2	Injected	Alive
FITC-dextran	3	2	D3	Injected	Alive
FITC-dextran	3	2	D4	Injected	Alive
FITC-dextran	3	2	E1	Injected	Alive
FITC-dextran	3	2	E2	Not injected	Alive
FITC-dextran	3	2	E3	Injected	Alive
FITC-dextran	3	2	E4	Injected	Alive
FITC-dextran	3	2	F1	Not injected	Alive
FITC-dextran	3	2	F2	Not injected	Alive
FITC-dextran	3	2	F3	Injected	Alive
FITC-dextran	3	2	F4	Injected	Alive
FITC-dextran	3	3	G1	Injected	Alive
FITC-dextran	3	3	G2	Injected	Alive
FITC-dextran	3	3	G3	Injected	Alive
FITC-dextran	3	3	G4	Injected	Alive
FITC-dextran	3	3	H1	Injected	Alive
FITC-dextran	3	3	H2	Injected	Alive
FITC-dextran	3	3	H3	Injected	Alive
FITC-dextran	3	3	H4	Injected	Alive
FITC-dextran	3	3	I1	Injected	Alive
FITC-dextran	3	3	I2	Not injected	Alive
FITC-dextran	3	3	I3	Injected	Alive
FITC-dextran	3	3	I4	Injected	Alive
Injection success rate (%)	0.768519
Survival rate - 1dpi (%)	1
Survival rate - 4dpi (%)	1

## Sheet: HCT116
Evaluation of injected reagents and cancer cells
Substance	Biological replicates	Technical replicates	Sample ID	1dpi - Fuorescence areas (μm²)	4dpi - Fuorescence areas (μm²)	Status	Engraftment
HCT116	1	1	A1	25896	52944	Injected	Engrafted
HCT116	1	1	A2	0	Dead 4dpi	Not injected	NA
HCT116	1	1	A3	25584	47952	Injected	Engrafted
HCT116	1	1	A4	0	0	Not injected	NA
HCT116	1	1	B1	13072	21496	Injected	Engrafted
HCT116	1	1	B2	20840	Dead 4dpi	Injected	NA
HCT116	1	1	B3	22280	Dead 4dpi	Injected	NA
HCT116	1	1	B4	0	0	Not injected	NA
HCT116	1	1	C1	22624	39176	Injected	Engrafted
HCT116	1	1	C2	24304	31528	Injected	Engrafted
HCT116	1	1	C3	24880	43456	Injected	Engrafted
HCT116	1	1	C4	30008	52888	Injected	Engrafted
HCT116	1	2	D1	0	17552	Not injected	NA
HCT116	1	2	D2	15640	30376	Injected	Engrafted
HCT116	1	2	D3	0	0	Not injected	NA
HCT116	1	2	D4	14072	28488	Injected	Engrafted
HCT116	1	2	E1	Dead 1dpi	Dead 1dpi	Dead 1dpi	NA
HCT116	1	2	E2	13200	23208	Injected	Engrafted
HCT116	1	2	E3	16088	Dead 4dpi	Injected	NA
HCT116	1	2	E4	4920	6480	Injected	Engrafted
HCT116	1	2	F1	0	0	Not injected	NA
HCT116	1	2	F2	0	0	Not injected	NA
HCT116	1	2	F3	12312	12928	Injected	Engrafted
HCT116	1	2	F4	24624	47632	Injected	Engrafted
HCT116	1	3	G1	20536	39232	Injected	Engrafted
HCT116	1	3	G2	11952	26120	Injected	Engrafted
HCT116	1	3	G3	18560	32872	Injected	Engrafted
HCT116	1	3	G4	12992	22504	Injected	Engrafted
HCT116	1	3	H1	8032	18984	Injected	Engrafted
HCT116	1	3	H2	11936	Dead 4dpi	Injected	NA
HCT116	1	3	H3	0	0	Not injected	NA
HCT116	1	3	H4	12680	29296	Injected	Engrafted
HCT116	1	3	I1	0	0	Not injected	NA
HCT116	1	3	I2	0	0	Not injected	NA
HCT116	1	3	I3	0	0	Not injected	NA
HCT116	1	3	I4	15200	33240	Injected	Engrafted
HCT116	2	1	A1	35440	46552	Injected	Engrafted
HCT116	2	1	A2	34208	46640	Injected	Engrafted
HCT116	2	1	A3	28504	35584	Injected	Engrafted
HCT116	2	1	A4	26288	31216	Injected	Engrafted
HCT116	2	1	B1	36464	54976	Injected	Engrafted
HCT116	2	1	B2	42496	58760	Injected	Engrafted
HCT116	2	1	B3	48744	79304	Injected	Engrafted
HCT116	2	1	B4	42136	67528	Injected	Engrafted
HCT116	2	1	C1	23224	36552	Injected	Engrafted
HCT116	2	1	C2	0	0	Not injected	NA
HCT116	2	1	C3	27928	51224	Injected	Engrafted
HCT116	2	1	C4	38096	67312	Injected	Engrafted
HCT116	2	2	D1	31400	44040	Injected	Engrafted
HCT116	2	2	D2	23592	43544	Injected	Engrafted
HCT116	2	2	D3	32864	54696	Injected	Engrafted
HCT116	2	2	D4	Dead 1dpi	Dead 1dpi	Dead 1dpi	NA
HCT116	2	2	E1	21200	41928	Injected	Engrafted
HCT116	2	2	E2	0	0	Not injected	NA
HCT116	2	2	E3	12328	21520	Injected	Engrafted
HCT116	2	2	E4	10312	17040	Injected	Engrafted
HCT116	2	2	F1	13728	26936	Injected	Engrafted
HCT116	2	2	F2	0	0	Not injected	NA
HCT116	2	2	F3	0	0	Not injected	NA
HCT116	2	2	F4	23960	42144	Injected	Engrafted
HCT116	2	3	G1	18040	22488	Injected	Engrafted
HCT116	2	3	G2	11264	17280	Injected	Engrafted
HCT116	2	3	G3	15072	15496	Injected	Engrafted
HCT116	2	3	G4	5200	9208	Injected	Engrafted
HCT116	2	3	H1	26400	31624	Injected	Engrafted
HCT116	2	3	H2	23368	27928	Injected	Engrafted
HCT116	2	3	H3	24848	35784	Injected	Engrafted
HCT116	2	3	H4	28328	42024	Injected	Engrafted
HCT116	2	3	I1	28352	41864	Injected	Engrafted
HCT116	2	3	I2	28512	48392	Injected	Engrafted
HCT116	2	3	I3	0	0	Not injected	NA
HCT116	2	3	I4	31536	45752	Injected	Engrafted
HCT116	3	1	A1	19856	25152	Injected	Engrafted
HCT116	3	1	A2	27344	Dead 4dpi	Injected	NA
HCT116	3	1	A3	23520	27280	Injected	Engrafted
HCT116	3	1	A4	28576	Dead 4dpi	Injected	NA
HCT116	3	1	B1	0	Dead 4dpi	Not injected	NA
HCT116	3	1	B2	20040	21632	Injected	Engrafted
HCT116	3	1	B3	20864	Dead 4dpi	Injected	NA
HCT116	3	1	B4	21440	25232	Injected	Engrafted
HCT116	3	1	C1	29416	36640	Injected	Engrafted
HCT116	3	1	C2	19744	Dead 4dpi	Injected	NA
HCT116	3	1	C3	Dead 1dpi	Dead 1dpi	Dead 1dpi	NA
HCT116	3	1	C4	29856	42832	Injected	Engrafted
HCT116	3	2	D1	31536	Dead 4dpi	Injected	NA
HCT116	3	2	D2	30648	33344	Injected	Engrafted
HCT116	3	2	D3	17736	13320	Injected	Not Engrafted
HCT116	3	2	D4	39184	Dead 4dpi	Injected	NA
HCT116	3	2	E1	42448	Dead 4dpi	Injected	NA
HCT116	3	2	E2	0	Dead 4dpi	Not injected	NA
HCT116	3	2	E3	25912	Dead 4dpi	Injected	NA
HCT116	3	2	E4	16152	28056	Injected	Engrafted
HCT116	3	2	F1	31432	Dead 4dpi	Injected	NA
HCT116	3	2	F2	38776	51808	Injected	Engrafted
HCT116	3	2	F3	32856	Dead 4dpi	Injected	NA
HCT116	3	2	F4	23144	28752	Injected	Engrafted
HCT116	3	3	G1	32296	Dead 4dpi	Injected	NA
HCT116	3	3	G2	36232	Dead 4dpi	Injected	NA
HCT116	3	3	G3	27928	Dead 4dpi	Injected	NA
HCT116	3	3	G4	35440	Dead 4dpi	Injected	NA
HCT116	3	3	H1	0	0	Not injected	NA
HCT116	3	3	H2	39048	Dead 4dpi	Injected	NA
HCT116	3	3	H3	30744	Dead 4dpi	Injected	NA
HCT116	3	3	H4	34408	Dead 4dpi	Injected	NA
HCT116	3	3	I1	0	Dead 4dpi	Not injected	NA
HCT116	3	3	I2	0	0	Not injected	NA
HCT116	3	3	I3	44248	Dead 4dpi	Injected	NA
HCT116	3	3	I4	41568	61272	Injected	Engrafted
Mean Fluorescence Area - 1dpi (μm²)	25100.7
Mean Fluorescence Area - 4dpi (μm²)	36152.5
Injection success rate (%)	0.8
Survival rate - 1dpi (%)	0.972222
Survival rate - 4dpi (%)	0.731481
Engraftment rate (%)	0.983871

## Sheet: SW620
Evaluation of injected reagents and cancer cells
Substance	Biological replicates	Technical replicates	Sample ID	1dpi - Fuorescence areas (μm²)	4dpi - Fuorescence areas (μm²)	Status	Engraftment
SW620	1	1	A1	5720	8592	Injected	Engrafted
SW620	1	1	A2	11368	30896	Injected	Engrafted
SW620	1	1	A3	9680	28728	Injected	Engrafted
SW620	1	1	A4	13536	34616	Injected	Engrafted
SW620	1	1	B1	9264	25208	Injected	Engrafted
SW620	1	1	B2	13712	34872	Injected	Engrafted
SW620	1	1	B3	12632	37584	Injected	Engrafted
SW620	1	1	B4	8760	Dead 4dpi	Injected	NA
SW620	1	1	C1	9496	Dead 4dpi	Injected	NA
SW620	1	1	C2	12616	29584	Injected	Engrafted
SW620	1	1	C3	15864	40912	Injected	Engrafted
SW620	1	1	C4	11384	29416	Injected	Engrafted
SW620	1	2	D1	13512	25744	Injected	Engrafted
SW620	1	2	D2	8544	17192	Injected	Engrafted
SW620	1	2	D3	13664	28560	Injected	Engrafted
SW620	1	2	D4	6440	Dead 4dpi	Injected	NA
SW620	1	2	E1	1032	Dead 4dpi	Injected	NA
SW620	1	2	E2	12016	1800	Injected	Not Engrafted
SW620	1	2	E3	12480	24568	Injected	Engrafted
SW620	1	2	E4	23632	46104	Injected	Engrafted
SW620	1	2	F1	13448	24264	Injected	Engrafted
SW620	1	2	F2	12952	25064	Injected	Engrafted
SW620	1	2	F3	30160	Dead 4dpi	Injected	NA
SW620	1	2	F4	13432	36008	Injected	Engrafted
SW620	1	3	G1	22768	52840	Injected	Engrafted
SW620	1	3	G2	15200	41536	Injected	Engrafted
SW620	1	3	G3	200	584	Not injected	NA
SW620	1	3	G4	Dead 1dpi	Dead 1dpi	Dead 1dpi	NA
SW620	1	3	H1	13592	32456	Injected	Engrafted
SW620	1	3	H2	5232	17960	Injected	Engrafted
SW620	1	3	H3	2160	Dead 4dpi	Injected	NA
SW620	1	3	H4	232	1672	Not injected	NA
SW620	1	3	I1	0	16	Not injected	NA
SW620	1	3	I2	14560	37440	Injected	Engrafted
SW620	1	3	I3	21152	45184	Injected	Engrafted
SW620	1	3	I4	12040	21496	Injected	Engrafted
SW620	2	1	A1	16456	22152	Injected	Engrafted
SW620	2	1	A2	16616	32768	Injected	Engrafted
SW620	2	1	A3	19512	29408	Injected	Engrafted
SW620	2	1	A4	10232	16680	Injected	Engrafted
SW620	2	1	B1	12040	14856	Injected	Engrafted
SW620	2	1	B2	5536	5616	Injected	Engrafted
SW620	2	1	B3	17840	22184	Injected	Engrafted
SW620	2	1	B4	13912	9888	Injected	Not Engrafted
SW620	2	1	C1	7872	7904	Injected	Engrafted
SW620	2	1	C2	9296	20768	Injected	Engrafted
SW620	2	1	C3	12848	18800	Injected	Engrafted
SW620	2	1	C4	15312	Dead 4dpi	Injected	NA
SW620	2	2	D1	18744	26848	Injected	Engrafted
SW620	2	2	D2	7512	11416	Injected	Engrafted
SW620	2	2	D3	0	0	Not injected	NA
SW620	2	2	D4	13480	17640	Injected	Engrafted
SW620	2	2	E1	13200	15984	Injected	Engrafted
SW620	2	2	E2	24152	35584	Injected	Engrafted
SW620	2	2	E3	19920	27160	Injected	Engrafted
SW620	2	2	E4	16416	22784	Injected	Engrafted
SW620	2	2	F1	17736	18488	Injected	Engrafted
SW620	2	2	F2	13728	17832	Injected	Engrafted
SW620	2	2	F3	9560	17240	Injected	Engrafted
SW620	2	2	F4	12792	22008	Injected	Engrafted
SW620	2	3	G1	10488	10872	Injected	Engrafted
SW620	2	3	G2	9424	14232	Injected	Engrafted
SW620	2	3	G3	9008	Dead 4dpi	Injected	NA
SW620	2	3	G4	9584	10632	Injected	Engrafted
SW620	2	3	H1	9368	5240	Injected	Not Engrafted
SW620	2	3	H2	16168	14496	Injected	Not Engrafted
SW620	2	3	H3	15992	17856	Injected	Engrafted
SW620	2	3	H4	15720	15632	Injected	Not Engrafted
SW620	2	3	I1	9312	9664	Injected	Engrafted
SW620	2	3	I2	23112	28264	Injected	Engrafted
SW620	2	3	I3	19176	24536	Injected	Engrafted
SW620	2	3	I4	17432	16848	Injected	Not Engrafted
SW620	3	1	A1	13272	15440	Injected	Engrafted
SW620	3	1	A2	14896	21248	Injected	Engrafted
SW620	3	1	A3	Dead 1dpi	Dead 1dpi	Dead 1dpi	NA
SW620	3	1	A4	23896	29576	Injected	Engrafted
SW620	3	1	B1	18072	28896	Injected	Engrafted
SW620	3	1	B2	0	0	Not injected	NA
SW620	3	1	B3	40	464	Not injected	NA
SW620	3	1	B4	12496	20616	Injected	Engrafted
SW620	3	1	C1	17928	24000	Injected	Engrafted
SW620	3	1	C2	14688	22976	Injected	Engrafted
SW620	3	1	C3	17408	29168	Injected	Engrafted
SW620	3	1	C4	27496	34728	Injected	Engrafted
SW620	3	2	D1	0	0	Not injected	NA
SW620	3	2	D2	21424	29416	Injected	Engrafted
SW620	3	2	D3	23968	26112	Injected	Engrafted
SW620	3	2	D4	27376	47696	Injected	Engrafted
SW620	3	2	E1	21144	27136	Injected	Engrafted
SW620	3	2	E2	0	0	Not injected	NA
SW620	3	2	E3	35816	Dead 4dpi	Injected	NA
SW620	3	2	E4	32448	54128	Injected	Engrafted
SW620	3	2	F1	34096	55560	Injected	Engrafted
SW620	3	2	F2	36496	56696	Not injected	NA
SW620	3	2	F3	0	0	Not injected	NA
SW620	3	2	F4	0	Dead 4dpi	Not injected	NA
SW620	3	3	G1	30768	40912	Injected	Engrafted
SW620	3	3	G2	18968	23488	Injected	Engrafted
SW620	3	3	G3	23968	33536	Injected	Engrafted
SW620	3	3	G4	27664	44224	Injected	Engrafted
SW620	3	3	H1	2872	320	Injected	Not Engrafted
SW620	3	3	H2	16464	19800	Injected	Engrafted
SW620	3	3	H3	0	0	Not injected	NA
SW620	3	3	H4	26064	35616	Injected	Engrafted
SW620	3	3	I1	28064	40376	Injected	Engrafted
SW620	3	3	I2	27280	40360	Injected	Engrafted
SW620	3	3	I3	31528	25376	Injected	Not Engrafted
SW620	3	3	I4	0	0	Not injected	NA
Mean Fluorescence Area - 1dpi (μm²)	15931.3
Mean Fluorescence Area - 4dpi (μm²)	25614.4
Injection success rate (%)	0.877358
Survival rate - 1dpi (%)	0.981481
Survival rate - 4dpi (%)	0.888889
Engraftment rate (%)	0.904762

## Sheet: Control group
Evaluation of injected reagents and cancer cells
Substance	Biological replicates	Survival
Control group	1	Alive
Control group	1	Alive
Control group	1	Alive
Control group	1	Alive
Control group	1	Alive
Control group	1	Alive
Control group	1	Alive
Control group	1	Alive
Control group	1	Alive
Control group	1	Alive
Control group	1	Alive
Control group	1	Alive
Control group	1	Alive
Control group	1	Alive
Control group	1	Alive
Control group	1	Alive
Control group	1	Alive
Control group	1	Alive
Control group	1	Alive
Control group	1	Alive
Control group	2	Alive
Control group	2	Alive
Control group	2	Alive
Control group	2	Alive
Control group	2	Alive
Control group	2	Alive
Control group	2	Alive
Control group	2	Alive
Control group	2	Alive
Control group	2	Alive
Control group	2	Alive
Control group	2	Alive
Control group	2	Alive
Control group	2	Alive
Control group	2	Alive
Control group	2	Alive
Control group	2	Alive
Control group	2	Alive
Control group	2	Alive
Control group	2	Dead 4dpi
Control group	3	Alive
Control group	3	Alive
Control group	3	Alive
Control group	3	Alive
Control group	3	Alive
Control group	3	Alive
Control group	3	Alive
Control group	3	Alive
Control group	3	Alive
Control group	3	Alive
Control group	3	Alive
Control group	3	Alive
Control group	3	Alive
Control group	3	Alive
Control group	3	Alive
Control group	3	Alive
Control group	3	Alive
Control group	3	Alive
Control group	3	Dead 4dpi
Control group	3	Alive
Survival rate - 1dpi (%)	1
Survival rate - 4dpi (%)	0.966667

## Sheet: Table 6
Evaluation of injected reagents and cancer cells
	Replicate	Phenol red	Trypan blue	FITC-dextran	HCT116	SW620	Control group
Rsuc (%)	1	0.638889	0.777778	0.722222	0.685714	0.914286	-
	2	0.805556	0.694444	0.805556	0.857143	0.972222	-
	3	0.777778	0.722222	0.777778	0.857143	0.742857	-
Rsur1 (%)	1	1	1	1	0.972222	0.972222	1
	2	1	1	1	0.972222	1	1
	3	1	1	1	0.972222	0.972222	1
Rsur4 (%)	1	0.972222	0.972222	1	0.833333	0.805556	1
	2	0.972222	1	1	0.972222	0.944444	0.95
	3	0.972222	0.944444	1	0.388889	0.916667	0.95
Reng (%)	1	-	-	-	1	0.961538	-
	2	-	-	-	1	0.848485	-
	3	-	-	-	0.916667	0.92	-
