# Supplementary material for: Automation in microinjection for zebrafish pericardial space with image-based motion control and batch agarose microplate
Source: PLoS One. 2025 Oct 9;20(10):e0333369. doi: 10.1371/journal.pone.0333369 (PMC12510664; doi:10.1371/journal.pone.0333369)
Supplement: S5 Dataset — https://osf.io/q5v3c/files/osfstorage/68789a830e999809629c1f8e (XLSX) [file pone.0333369.s005.xlsx]

## Sheet: Novice_Manual
Evaluation of novice and expert injection performance
Experimenter	Substance	Biological replicates	Technical replicates	Injection method	Sample ID	1dpi - Fuorescence areas (μm²)	4dpi - Fuorescence areas (μm²)	Status	Engraftment
Novice	SW620	1	1	Manual	A1	1008	6904	Injected	Engrafted
Novice	SW620	1	1	Manual	A2	104	368	Not injected	NA
Novice	SW620	1	1	Manual	A3	5360	14120	Injected	Engrafted
Novice	SW620	1	1	Manual	A4	5024	13264	Injected	Engrafted
Novice	SW620	1	1	Manual	B1	872	3624	Injected	Engrafted
Novice	SW620	1	1	Manual	B2	0	0	Not injected	NA
Novice	SW620	1	1	Manual	B3	0	0	Not injected	NA
Novice	SW620	1	1	Manual	B4	0	0	Not injected	NA
Novice	SW620	1	1	Manual	C1	5008	Dead 4dpi	Injected	NA
Novice	SW620	1	1	Manual	C2	0	232	Not injected	NA
Novice	SW620	1	1	Manual	C3	352	272	Not injected	NA
Novice	SW620	1	1	Manual	C4	9064	13872	Injected	Engrafted
Novice	SW620	1	2	Manual	D1	3624	7776	Injected	Engrafted
Novice	SW620	1	2	Manual	D2	0	0	Not injected	NA
Novice	SW620	1	2	Manual	D3	0	0	Not injected	NA
Novice	SW620	1	2	Manual	D4	3472	2496	Injected	Not Engrafted
Novice	SW620	1	2	Manual	E1	7216	14904	Injected	Engrafted
Novice	SW620	1	2	Manual	E2	0	0	Not injected	NA
Novice	SW620	1	2	Manual	E3	0	0	Not injected	NA
Novice	SW620	1	2	Manual	E4	0	0	Not injected	NA
Novice	SW620	1	2	Manual	F1	15024	32056	Injected	Engrafted
Novice	SW620	1	2	Manual	F2	0	0	Not injected	NA
Novice	SW620	1	2	Manual	F3	0	0	Not injected	NA
Novice	SW620	1	2	Manual	F4	1432	456	Injected	Not Engrafted
Novice	SW620	1	3	Manual	G1	0	0	Not injected	NA
Novice	SW620	1	3	Manual	G2	5168	4712	Injected	Not Engrafted
Novice	SW620	1	3	Manual	G3	20152	33336	Injected	Engrafted
Novice	SW620	1	3	Manual	G4	10800	23944	Injected	Engrafted
Novice	SW620	1	3	Manual	H1	0	0	Not injected	NA
Novice	SW620	1	3	Manual	H2	0	1168	Not injected	NA
Novice	SW620	1	3	Manual	H3	10264	24888	Injected	Engrafted
Novice	SW620	1	3	Manual	H4	5568	12272	Injected	Engrafted
Novice	SW620	1	3	Manual	I1	11128	20856	Injected	Engrafted
Novice	SW620	1	3	Manual	I2	0	0	Not injected	NA
Novice	SW620	1	3	Manual	I3	Dead 1dpi	Dead 1dpi	Dead 1dpi	NA
Novice	SW620	1	3	Manual	I4	6616	14184	Not injected	NA
Novice	SW620	1	4	Manual	J1	1664	1824	Injected	Engrafted
Novice	SW620	1	4	Manual	J2	14848	27520	Injected	Engrafted
Novice	SW620	1	4	Manual	J3	0	0	Not injected	NA
Novice	SW620	1	4	Manual	J4	7848	16312	Injected	Engrafted
Novice	SW620	2	1	Manual	A1	15752	16328	Injected	Engrafted
Novice	SW620	2	1	Manual	A2	19712	29960	Injected	Engrafted
Novice	SW620	2	1	Manual	A3	15424	Dead 4dpi	Injected	NA
Novice	SW620	2	1	Manual	A4	20664	35112	Injected	Engrafted
Novice	SW620	2	1	Manual	B1	23592	30528	Injected	Engrafted
Novice	SW620	2	1	Manual	B2	13648	28032	Injected	Engrafted
Novice	SW620	2	1	Manual	B3	1264	528	Not injected	NA
Novice	SW620	2	1	Manual	B4	16056	17576	Injected	Engrafted
Novice	SW620	2	1	Manual	C1	0	0	Not injected	NA
Novice	SW620	2	1	Manual	C2	2872	4872	Injected	Engrafted
Novice	SW620	2	1	Manual	C3	11576	11616	Injected	Engrafted
Novice	SW620	2	1	Manual	C4	25160	31800	Injected	Engrafted
Novice	SW620	2	2	Manual	D1	6448	Dead 4dpi	Injected	NA
Novice	SW620	2	2	Manual	D2	23840	38256	Injected	Engrafted
Novice	SW620	2	2	Manual	D3	13496	21400	Injected	Engrafted
Novice	SW620	2	2	Manual	D4	7056	4240	Injected	Not Engrafted
Novice	SW620	2	2	Manual	E1	31656	27440	Injected	Not Engrafted
Novice	SW620	2	2	Manual	E2	22384	Dead 4dpi	Injected	NA
Novice	SW620	2	2	Manual	E3	21688	21968	Injected	Engrafted
Novice	SW620	2	2	Manual	E4	10944	16896	Injected	Engrafted
Novice	SW620	2	2	Manual	F1	15576	Dead 4dpi	Injected	NA
Novice	SW620	2	2	Manual	F2	13464	19896	Injected	Engrafted
Novice	SW620	2	2	Manual	F3	32	0	Not injected	NA
Novice	SW620	2	2	Manual	F4	9640	Dead 4dpi	Not injected	NA
Novice	SW620	2	3	Manual	G1	17456	29552	Injected	Engrafted
Novice	SW620	2	3	Manual	G2	9368	13232	Injected	Engrafted
Novice	SW620	2	3	Manual	G3	20680	26688	Injected	Engrafted
Novice	SW620	2	3	Manual	G4	160	1080	Not injected	NA
Novice	SW620	2	3	Manual	H1	5160	9928	Injected	Engrafted
Novice	SW620	2	3	Manual	H2	29208	45136	Injected	Engrafted
Novice	SW620	2	3	Manual	H3	14296	Dead 4dpi	Injected	NA
Novice	SW620	2	3	Manual	H4	23368	30792	Injected	Engrafted
Novice	SW620	2	3	Manual	I1	16000	23216	Injected	Engrafted
Novice	SW620	2	3	Manual	I2	7184	1184	Injected	Not Engrafted
Novice	SW620	2	3	Manual	I3	30512	38576	Injected	Engrafted
Novice	SW620	2	3	Manual	I4	15768	26328	Injected	Engrafted
Novice	SW620	2	4	Manual	J1	11432	11976	Injected	Engrafted
Novice	SW620	2	4	Manual	J2	25648	32600	Injected	Engrafted
Novice	SW620	2	4	Manual	J3	15368	11520	Injected	Not Engrafted
Novice	SW620	2	4	Manual	J4	12200	Dead 4dpi	Injected	NA
Novice	SW620	3	1	Manual	A1	7512	Dead 4dpi	Injected	NA
Novice	SW620	3	1	Manual	A2	31248	49576	Injected	Engrafted
Novice	SW620	3	1	Manual	A3	32536	33496	Injected	Engrafted
Novice	SW620	3	1	Manual	A4	1424	Dead 4dpi	Injected	NA
Novice	SW620	3	1	Manual	B1	51624	60312	Injected	Engrafted
Novice	SW620	3	1	Manual	B2	41392	51616	Injected	Engrafted
Novice	SW620	3	1	Manual	B3	22936	Dead 4dpi	Injected	NA
Novice	SW620	3	1	Manual	B4	112	Dead 4dpi	Not injected	NA
Novice	SW620	3	1	Manual	C1	112	Dead 4dpi	Not injected	NA
Novice	SW620	3	1	Manual	C2	112	24	Not injected	NA
Novice	SW620	3	1	Manual	C3	104	8	Not injected	NA
Novice	SW620	3	1	Manual	C4	4384	7816	Injected	Engrafted
Novice	SW620	3	2	Manual	D1	0	Dead 4dpi	Not injected	NA
Novice	SW620	3	2	Manual	D2	32	144	Not injected	NA
Novice	SW620	3	2	Manual	D3	0	0	Not injected	NA
Novice	SW620	3	2	Manual	D4	48328	81480	Injected	Engrafted
Novice	SW620	3	2	Manual	E1	0	Dead 4dpi	Not injected	NA
Novice	SW620	3	2	Manual	E2	28032	38976	Injected	Engrafted
Novice	SW620	3	2	Manual	E3	24	0	Not injected	NA
Novice	SW620	3	2	Manual	E4	27872	35608	Injected	Engrafted
Novice	SW620	3	2	Manual	F1	10104	1152	Not injected	NA
Novice	SW620	3	2	Manual	F2	15488	18880	Injected	Engrafted
Novice	SW620	3	2	Manual	F3	5000	10536	Injected	Engrafted
Novice	SW620	3	2	Manual	F4	232	944	Not injected	NA
Novice	SW620	3	3	Manual	G1	22624	16176	Injected	Not Engrafted
Novice	SW620	3	3	Manual	G2	21920	40592	Injected	Engrafted
Novice	SW620	3	3	Manual	G3	4080	2368	Injected	Not Engrafted
Novice	SW620	3	3	Manual	G4	0	0	Not injected	NA
Novice	SW620	3	3	Manual	H1	0	Dead 4dpi	Not injected	NA
Novice	SW620	3	3	Manual	H2	3240	Dead 4dpi	Not injected	NA
Novice	SW620	3	3	Manual	H3	0	Dead 4dpi	Not injected	NA
Novice	SW620	3	3	Manual	H4	0	0	Not injected	NA
Novice	SW620	3	3	Manual	I1	20000	12144	Injected	Not Engrafted
Novice	SW620	3	3	Manual	I2	27736	31776	Injected	Engrafted
Novice	SW620	3	3	Manual	I3	8760	Dead 4dpi	Not injected	NA
Novice	SW620	3	3	Manual	I4	0	0	Not injected	NA
Novice	SW620	3	4	Manual	J1	48	216	Not injected	NA
Novice	SW620	3	4	Manual	J2	16736	15656	Injected	Not Engrafted
Novice	SW620	3	4	Manual	J3	0	0	Not injected	NA
Novice	SW620	3	4	Manual	J4	3832	5568	Not injected	NA
Mean Fluorescence Area - 1dpi (μm²)	15676.6
Mean Fluorescence Area - 4dpi (μm²)	22481.1
Injection success rate (%)	0.621849
Survival rate - 1dpi (%)	0.991667
Survival rate - 4dpi (%)	0.833333
Engraftment rate (%)	0.828125

## Sheet: Novice_Auto
Evaluation of novice and expert injection performance
Experimenter	Substance	Biological replicates	Technical replicates	Injection method	Sample ID	1dpi - Fuorescence areas (μm²)	4dpi - Fuorescence areas (μm²)	Status	Engraftment
Novice	SW620	1	1	Auto	A1	4752	12432	Injected	Engrafted
Novice	SW620	1	1	Auto	A2	7840	20272	Injected	Engrafted
Novice	SW620	1	1	Auto	A3	16688	30920	Injected	Engrafted
Novice	SW620	1	1	Auto	A4	4488	12552	Injected	Engrafted
Novice	SW620	1	1	Auto	B1	16568	Dead 4dpi	Injected	NA
Novice	SW620	1	1	Auto	B2	23264	39744	Injected	Engrafted
Novice	SW620	1	1	Auto	B3	7744	19072	Injected	Engrafted
Novice	SW620	1	1	Auto	B4	10952	25872	Injected	Engrafted
Novice	SW620	1	1	Auto	C1	23576	37176	Injected	Engrafted
Novice	SW620	1	1	Auto	C2	9064	21512	Injected	Engrafted
Novice	SW620	1	1	Auto	C3	11872	29200	Injected	Engrafted
Novice	SW620	1	1	Auto	C4	7088	3424	Injected	Not Engrafted
Novice	SW620	1	2	Auto	D1	14776	29424	Injected	Engrafted
Novice	SW620	1	2	Auto	D2	0	0	Not injected	NA
Novice	SW620	1	2	Auto	D3	14424	23600	Injected	Engrafted
Novice	SW620	1	2	Auto	D4	0	0	Not injected	NA
Novice	SW620	1	2	Auto	E1	0	0	Not injected	NA
Novice	SW620	1	2	Auto	E2	0	0	Not injected	NA
Novice	SW620	1	2	Auto	E3	21408	42744	Injected	Engrafted
Novice	SW620	1	2	Auto	E4	25344	43608	Injected	Engrafted
Novice	SW620	1	2	Auto	F1	12040	24200	Injected	Engrafted
Novice	SW620	1	2	Auto	F2	30200	47072	Injected	Engrafted
Novice	SW620	1	2	Auto	F3	35056	47488	Injected	Engrafted
Novice	SW620	1	2	Auto	F4	23840	Dead 4dpi	Injected	NA
Novice	SW620	1	3	Auto	G1	15792	28784	Injected	Engrafted
Novice	SW620	1	3	Auto	G2	9696	22072	Injected	Engrafted
Novice	SW620	1	3	Auto	G3	7176	46664	Injected	Engrafted
Novice	SW620	1	3	Auto	G4	17776	16504	Injected	Not Engrafted
Novice	SW620	1	3	Auto	H1	13568	26920	Injected	Engrafted
Novice	SW620	1	3	Auto	H2	12848	25560	Injected	Engrafted
Novice	SW620	1	3	Auto	H3	19392	35416	Injected	Engrafted
Novice	SW620	1	3	Auto	H4	28440	49176	Injected	Engrafted
Novice	SW620	1	3	Auto	I1	0	0	Not injected	NA
Novice	SW620	1	3	Auto	I2	24168	42632	Injected	Engrafted
Novice	SW620	1	3	Auto	I3	23032	40128	Injected	Engrafted
Novice	SW620	1	3	Auto	I4	21928	43272	Injected	Engrafted
Novice	SW620	1	4	Auto	J1	27720	41496	Injected	Engrafted
Novice	SW620	1	4	Auto	J2	10448	30024	Injected	Engrafted
Novice	SW620	1	4	Auto	J3	10296	28800	Injected	Engrafted
Novice	SW620	1	4	Auto	J4	7736	19248	Injected	Engrafted
Novice	SW620	2	1	Auto	A1	22800	27568	Injected	Engrafted
Novice	SW620	2	1	Auto	A2	10344	13320	Injected	Engrafted
Novice	SW620	2	1	Auto	A3	8824	16544	Injected	Engrafted
Novice	SW620	2	1	Auto	A4	6816	12304	Injected	Engrafted
Novice	SW620	2	1	Auto	B1	72	1328	Not injected	NA
Novice	SW620	2	1	Auto	B2	13016	20072	Injected	Engrafted
Novice	SW620	2	1	Auto	B3	0	0	Not injected	NA
Novice	SW620	2	1	Auto	B4	2352	5296	Injected	Engrafted
Novice	SW620	2	1	Auto	C1	4672	5304	Injected	Engrafted
Novice	SW620	2	1	Auto	C2	12880	20040	Injected	Engrafted
Novice	SW620	2	1	Auto	C3	11280	16232	Injected	Engrafted
Novice	SW620	2	1	Auto	C4	13664	21288	Injected	Engrafted
Novice	SW620	2	2	Auto	D1	10016	13072	Injected	Engrafted
Novice	SW620	2	2	Auto	D2	16848	29472	Injected	Engrafted
Novice	SW620	2	2	Auto	D3	7032	10080	Injected	Engrafted
Novice	SW620	2	2	Auto	D4	5136	5776	Injected	Engrafted
Novice	SW620	2	2	Auto	E1	14416	13848	Injected	Not Engrafted
Novice	SW620	2	2	Auto	E2	13728	18712	Injected	Engrafted
Novice	SW620	2	2	Auto	E3	8352	14280	Injected	Engrafted
Novice	SW620	2	2	Auto	E4	22288	20552	Injected	Not Engrafted
Novice	SW620	2	2	Auto	F1	20192	23784	Injected	Engrafted
Novice	SW620	2	2	Auto	F2	20936	29200	Injected	Engrafted
Novice	SW620	2	2	Auto	F3	29784	34544	Injected	Engrafted
Novice	SW620	2	2	Auto	F4	20576	26856	Injected	Engrafted
Novice	SW620	2	3	Auto	G1	14808	16904	Injected	Engrafted
Novice	SW620	2	3	Auto	G2	20208	28160	Injected	Engrafted
Novice	SW620	2	3	Auto	G3	0	Dead 4dpi	Not injected	NA
Novice	SW620	2	3	Auto	G4	16320	24808	Injected	Engrafted
Novice	SW620	2	3	Auto	H1	15248	26136	Injected	Engrafted
Novice	SW620	2	3	Auto	H2	11192	17072	Injected	Engrafted
Novice	SW620	2	3	Auto	H3	12808	22328	Injected	Engrafted
Novice	SW620	2	3	Auto	H4	0	0	Not injected	NA
Novice	SW620	2	3	Auto	I1	7376	12152	Injected	Engrafted
Novice	SW620	2	3	Auto	I2	0	0	Not injected	NA
Novice	SW620	2	3	Auto	I3	13744	23504	Injected	Engrafted
Novice	SW620	2	3	Auto	I4	14120	24656	Injected	Engrafted
Novice	SW620	2	4	Auto	J1	18384	28288	Injected	Engrafted
Novice	SW620	2	4	Auto	J2	0	0	Not injected	NA
Novice	SW620	2	4	Auto	J3	16856	30560	Injected	Engrafted
Novice	SW620	2	4	Auto	J4	0	0	Not injected	NA
Novice	SW620	3	1	Auto	A1	7072	11480	Injected	Engrafted
Novice	SW620	3	1	Auto	A2	5544	9856	Injected	Engrafted
Novice	SW620	3	1	Auto	A3	0	0	Not injected	NA
Novice	SW620	3	1	Auto	A4	16128	17968	Injected	Engrafted
Novice	SW620	3	1	Auto	B1	0	0	Not injected	NA
Novice	SW620	3	1	Auto	B2	5808	12848	Injected	Engrafted
Novice	SW620	3	1	Auto	B3	0	888	Not injected	NA
Novice	SW620	3	1	Auto	B4	5440	11064	Injected	Engrafted
Novice	SW620	3	1	Auto	C1	0	0	Not injected	NA
Novice	SW620	3	1	Auto	C2	11872	24368	Injected	Engrafted
Novice	SW620	3	1	Auto	C3	12416	30368	Injected	Engrafted
Novice	SW620	3	1	Auto	C4	15256	30192	Injected	Engrafted
Novice	SW620	3	2	Auto	D1	8416	14544	Injected	Engrafted
Novice	SW620	3	2	Auto	D2	8192	14496	Injected	Engrafted
Novice	SW620	3	2	Auto	D3	2568	5504	Injected	Engrafted
Novice	SW620	3	2	Auto	D4	10952	20560	Injected	Engrafted
Novice	SW620	3	2	Auto	E1	10816	16376	Injected	Engrafted
Novice	SW620	3	2	Auto	E2	3576	4608	Injected	Engrafted
Novice	SW620	3	2	Auto	E3	14288	23976	Injected	Engrafted
Novice	SW620	3	2	Auto	E4	4992	8216	Injected	Engrafted
Novice	SW620	3	2	Auto	F1	4280	8416	Injected	Engrafted
Novice	SW620	3	2	Auto	F2	11296	14072	Injected	Engrafted
Novice	SW620	3	2	Auto	F3	8936	15256	Injected	Engrafted
Novice	SW620	3	2	Auto	F4	11336	20216	Injected	Engrafted
Novice	SW620	3	3	Auto	G1	9144	23064	Injected	Engrafted
Novice	SW620	3	3	Auto	G2	5096	8672	Injected	Engrafted
Novice	SW620	3	3	Auto	G3	0	0	Not injected	NA
Novice	SW620	3	3	Auto	G4	0	0	Not injected	NA
Novice	SW620	3	3	Auto	H1	Dead 1dpi	Dead 1dpi	Dead 1dpi	NA
Novice	SW620	3	3	Auto	H2	5968	7968	Injected	Engrafted
Novice	SW620	3	3	Auto	H3	14032	20624	Injected	Engrafted
Novice	SW620	3	3	Auto	H4	6600	11480	Injected	Engrafted
Novice	SW620	3	3	Auto	I1	7608	15768	Injected	Engrafted
Novice	SW620	3	3	Auto	I2	5768	17248	Injected	Engrafted
Novice	SW620	3	3	Auto	I3	7000	8560	Injected	Engrafted
Novice	SW620	3	3	Auto	I4	6912	9840	Injected	Engrafted
Novice	SW620	3	4	Auto	J1	7848	9072	Injected	Engrafted
Novice	SW620	3	4	Auto	J2	5096	9368	Injected	Engrafted
Novice	SW620	3	4	Auto	J3	0	0	Not injected	NA
Novice	SW620	3	4	Auto	J4	216	0	Not injected	NA
Mean Fluorescence Area - 1dpi (μm²)	13012.8
Mean Fluorescence Area - 4dpi (μm²)	21812
Injection success rate (%)	0.831933
Survival rate - 1dpi (%)	0.991667
Survival rate - 4dpi (%)	0.966667
Engraftment rate (%)	0.958763

## Sheet: Expert_Manual
Evaluation of novice and expert injection performance
Experimenter	Substance	Biological replicates	Technical replicates	Injection method	Sample ID	1dpi - Fuorescence areas (μm²)	4dpi - Fuorescence areas (μm²)	Status	Engraftment
Expert	SW620	1	1	Manual	A1	7400	20112	Not injected	NA
Expert	SW620	1	1	Manual	A2	25048	49536	Injected	Engrafted
Expert	SW620	1	1	Manual	A3	34496	65456	Injected	Engrafted
Expert	SW620	1	1	Manual	A4	33576	52296	Injected	Engrafted
Expert	SW620	1	1	Manual	B1	20048	Dead 4dpi	Injected	NA
Expert	SW620	1	1	Manual	B2	26928	52704	Injected	Engrafted
Expert	SW620	1	1	Manual	B3	11512	24032	Injected	Engrafted
Expert	SW620	1	1	Manual	B4	17328	44640	Injected	Engrafted
Expert	SW620	1	1	Manual	C1	22080	24096	Injected	Engrafted
Expert	SW620	1	1	Manual	C2	30432	63128	Injected	Engrafted
Expert	SW620	1	1	Manual	C3	12960	30032	Injected	Engrafted
Expert	SW620	1	1	Manual	C4	19784	34896	Injected	Engrafted
Expert	SW620	1	2	Manual	D1	18840	Dead 4dpi	Injected	NA
Expert	SW620	1	2	Manual	D2	12416	40896	Injected	Engrafted
Expert	SW620	1	2	Manual	D3	13144	43352	Not injected	NA
Expert	SW620	1	2	Manual	D4	12528	33352	Injected	Engrafted
Expert	SW620	1	2	Manual	E1	18040	38712	Injected	Engrafted
Expert	SW620	1	2	Manual	E2	25176	Dead 4dpi	Injected	NA
Expert	SW620	1	2	Manual	E3	22224	45392	Injected	Engrafted
Expert	SW620	1	2	Manual	E4	5600	6952	Injected	Engrafted
Expert	SW620	1	2	Manual	F1	12536	Dead 4dpi	Injected	NA
Expert	SW620	1	2	Manual	F2	8720	Dead 4dpi	Injected	NA
Expert	SW620	1	2	Manual	F3	1512	10200	Injected	Engrafted
Expert	SW620	1	2	Manual	F4	14512	Dead 4dpi	Injected	NA
Expert	SW620	1	3	Manual	G1	6168	Dead 4dpi	Injected	NA
Expert	SW620	1	3	Manual	G2	11496	Dead 4dpi	Injected	NA
Expert	SW620	1	3	Manual	G3	13608	Dead 4dpi	Injected	NA
Expert	SW620	1	3	Manual	G4	16024	41408	Injected	Engrafted
Expert	SW620	1	3	Manual	H1	7416	22448	Injected	Engrafted
Expert	SW620	1	3	Manual	H2	7016	19984	Injected	Engrafted
Expert	SW620	1	3	Manual	H3	21384	45072	Injected	Engrafted
Expert	SW620	1	3	Manual	H4	5816	22512	Injected	Engrafted
Expert	SW620	1	3	Manual	I1	15384	3872	Injected	Not Engrafted
Expert	SW620	1	3	Manual	I2	7968	Dead 4dpi	Injected	NA
Expert	SW620	1	3	Manual	I3	23752	38808	Injected	Engrafted
Expert	SW620	1	3	Manual	I4	13536	29688	Injected	Engrafted
Expert	SW620	1	4	Manual	J1	18720	39976	Injected	Engrafted
Expert	SW620	1	4	Manual	J2	4240	13376	Injected	Engrafted
Expert	SW620	1	4	Manual	J3	18536	38824	Injected	Engrafted
Expert	SW620	1	4	Manual	J4	12576	32912	Injected	Engrafted
Expert	SW620	2	1	Manual	A1	20600	28096	Injected	Engrafted
Expert	SW620	2	1	Manual	A2	13592	Dead 4dpi	Injected	NA
Expert	SW620	2	1	Manual	A3	11264	17760	Injected	Engrafted
Expert	SW620	2	1	Manual	A4	15760	16872	Injected	Engrafted
Expert	SW620	2	1	Manual	B1	22808	37936	Injected	Engrafted
Expert	SW620	2	1	Manual	B2	10168	15528	Injected	Engrafted
Expert	SW620	2	1	Manual	B3	9128	15544	Injected	Engrafted
Expert	SW620	2	1	Manual	B4	10712	Dead 4dpi	Injected	NA
Expert	SW620	2	1	Manual	C1	14856	19120	Not injected	NA
Expert	SW620	2	1	Manual	C2	2160	5096	Injected	Engrafted
Expert	SW620	2	1	Manual	C3	17576	28016	Injected	Engrafted
Expert	SW620	2	1	Manual	C4	16728	16736	Injected	Engrafted
Expert	SW620	2	2	Manual	D1	17504	21104	Injected	Engrafted
Expert	SW620	2	2	Manual	D2	13616	24032	Injected	Engrafted
Expert	SW620	2	2	Manual	D3	16944	25824	Injected	Engrafted
Expert	SW620	2	2	Manual	D4	17408	21872	Injected	Engrafted
Expert	SW620	2	2	Manual	E1	22616	Dead 4dpi	Injected	NA
Expert	SW620	2	2	Manual	E2	28336	42480	Injected	Engrafted
Expert	SW620	2	2	Manual	E3	0	0	Not injected	NA
Expert	SW620	2	2	Manual	E4	11816	20672	Not injected	NA
Expert	SW620	2	2	Manual	F1	22072	Dead 4dpi	Injected	NA
Expert	SW620	2	2	Manual	F2	21912	25376	Injected	Engrafted
Expert	SW620	2	2	Manual	F3	3200	6440	Injected	Engrafted
Expert	SW620	2	2	Manual	F4	17104	23056	Injected	Engrafted
Expert	SW620	2	3	Manual	G1	15048	20352	Injected	Engrafted
Expert	SW620	2	3	Manual	G2	23280	42472	Injected	Engrafted
Expert	SW620	2	3	Manual	G3	16152	23352	Injected	Engrafted
Expert	SW620	2	3	Manual	G4	9808	11784	Injected	Engrafted
Expert	SW620	2	3	Manual	H1	19584	28096	Injected	Engrafted
Expert	SW620	2	3	Manual	H2	21960	30728	Injected	Engrafted
Expert	SW620	2	3	Manual	H3	25832	35880	Injected	Engrafted
Expert	SW620	2	3	Manual	H4	120	3456	Not injected	NA
Expert	SW620	2	3	Manual	I1	20672	29872	Injected	Engrafted
Expert	SW620	2	3	Manual	I2	5968	9800	Not injected	NA
Expert	SW620	2	3	Manual	I3	22368	25960	Injected	Engrafted
Expert	SW620	2	3	Manual	I4	15560	24184	Injected	Engrafted
Expert	SW620	2	4	Manual	J1	16256	26504	Injected	Engrafted
Expert	SW620	2	4	Manual	J2	12488	20032	Injected	Engrafted
Expert	SW620	2	4	Manual	J3	24192	29376	Injected	Engrafted
Expert	SW620	2	4	Manual	J4	16600	22016	Injected	Engrafted
Expert	SW620	3	1	Manual	A1	26448	27712	Injected	Engrafted
Expert	SW620	3	1	Manual	A2	7304	10064	Injected	Engrafted
Expert	SW620	3	1	Manual	A3	Dead 1dpi	Dead 1dpi	Dead 1dpi	NA
Expert	SW620	3	1	Manual	A4	10584	14832	Injected	Engrafted
Expert	SW620	3	1	Manual	B1	14096	Dead 4dpi	Injected	NA
Expert	SW620	3	1	Manual	B2	14168	21696	Injected	Engrafted
Expert	SW620	3	1	Manual	B3	3304	3696	Injected	Engrafted
Expert	SW620	3	1	Manual	B4	11392	22672	Injected	Engrafted
Expert	SW620	3	1	Manual	C1	21176	23872	Injected	Engrafted
Expert	SW620	3	1	Manual	C2	20392	Dead 4dpi	Injected	NA
Expert	SW620	3	1	Manual	C3	4128	Dead 4dpi	Not injected	NA
Expert	SW620	3	1	Manual	C4	Dead 1dpi	Dead 1dpi	Dead 1dpi	NA
Expert	SW620	3	2	Manual	D1	Dead 1dpi	Dead 1dpi	Dead 1dpi	NA
Expert	SW620	3	2	Manual	D2	17072	22520	Injected	Engrafted
Expert	SW620	3	2	Manual	D3	Dead 1dpi	Dead 1dpi	Dead 1dpi	NA
Expert	SW620	3	2	Manual	D4	2872	8288	Injected	Engrafted
Expert	SW620	3	2	Manual	E1	24240	29920	Injected	Engrafted
Expert	SW620	3	2	Manual	E2	Dead 1dpi	Dead 1dpi	Dead 1dpi	NA
Expert	SW620	3	2	Manual	E3	11008	12776	Injected	Engrafted
Expert	SW620	3	2	Manual	E4	13496	Dead 4dpi	Injected	NA
Expert	SW620	3	2	Manual	F1	16856	23944	Injected	Engrafted
Expert	SW620	3	2	Manual	F2	4416	10040	Injected	Engrafted
Expert	SW620	3	2	Manual	F3	7832	9416	Injected	Engrafted
Expert	SW620	3	2	Manual	F4	18768	32168	Injected	Engrafted
Expert	SW620	3	3	Manual	G1	16336	20520	Injected	Engrafted
Expert	SW620	3	3	Manual	G2	4824	11504	Injected	Engrafted
Expert	SW620	3	3	Manual	G3	8760	19040	Injected	Engrafted
Expert	SW620	3	3	Manual	G4	0	0	Not injected	NA
Expert	SW620	3	3	Manual	H1	5624	11424	Injected	Engrafted
Expert	SW620	3	3	Manual	H2	8216	15032	Injected	Engrafted
Expert	SW620	3	3	Manual	H3	7144	12240	Injected	Engrafted
Expert	SW620	3	3	Manual	H4	8120	2264	Injected	Not Engrafted
Expert	SW620	3	3	Manual	I1	22336	26168	Injected	Engrafted
Expert	SW620	3	3	Manual	I2	14024	18768	Not injected	NA
Expert	SW620	3	3	Manual	I3	9832	6976	Injected	Not Engrafted
Expert	SW620	3	3	Manual	I4	1400	4032	Injected	Engrafted
Expert	SW620	3	4	Manual	J1	15528	24840	Injected	Engrafted
Expert	SW620	3	4	Manual	J2	Dead 1dpi	Dead 1dpi	Dead 1dpi	NA
Expert	SW620	3	4	Manual	J3	7464	336	Injected	Not Engrafted
Expert	SW620	3	4	Manual	J4	22944	29440	Injected	Engrafted
Mean Fluorescence Area - 1dpi (μm²)	15239.4
Mean Fluorescence Area - 4dpi (μm²)	24885.1
Injection success rate (%)	0.912281
Survival rate - 1dpi (%)	0.95
Survival rate - 4dpi (%)	0.8
Engraftment rate (%)	0.954023

## Sheet: Expert_Auto
Evaluation of novice and expert injection performance
Experimenter	Substance	Biological replicates	Technical replicates	Injection method	Sample ID	1dpi - Fuorescence areas (μm²)	4dpi - Fuorescence areas (μm²)	Status	Engraftment
Expert	SW620	1	1	Auto	A1	6560	10752	Injected	Engrafted
Expert	SW620	1	1	Auto	A2	3432	Dead 4dpi	Injected	NA
Expert	SW620	1	1	Auto	A3	18424	36864	Injected	Engrafted
Expert	SW620	1	1	Auto	A4	2288	Dead 4dpi	Not injected	NA
Expert	SW620	1	1	Auto	B1	4680	26544	Injected	Engrafted
Expert	SW620	1	1	Auto	B2	28728	52672	Injected	Engrafted
Expert	SW620	1	1	Auto	B3	17968	30384	Injected	Engrafted
Expert	SW620	1	1	Auto	B4	8912	26640	Injected	Engrafted
Expert	SW620	1	1	Auto	C1	29760	60552	Injected	Engrafted
Expert	SW620	1	1	Auto	C2	0	0	Not injected	NA
Expert	SW620	1	1	Auto	C3	20976	38256	Injected	Engrafted
Expert	SW620	1	1	Auto	C4	11560	11920	Injected	Engrafted
Expert	SW620	1	2	Auto	D1	4072	Dead 4dpi	Injected	NA
Expert	SW620	1	2	Auto	D2	14088	35256	Injected	Engrafted
Expert	SW620	1	2	Auto	D3	17048	Dead 4dpi	Injected	NA
Expert	SW620	1	2	Auto	D4	29120	51224	Injected	Engrafted
Expert	SW620	1	2	Auto	E1	35528	36224	Injected	Engrafted
Expert	SW620	1	2	Auto	E2	26736	Dead 4dpi	Injected	NA
Expert	SW620	1	2	Auto	E3	12448	4624	Injected	Not Engrafted
Expert	SW620	1	2	Auto	E4	7168	14816	Not injected	NA
Expert	SW620	1	2	Auto	F1	38144	65784	Injected	Engrafted
Expert	SW620	1	2	Auto	F2	32104	63528	Injected	Engrafted
Expert	SW620	1	2	Auto	F3	9416	12248	Not injected	NA
Expert	SW620	1	2	Auto	F4	22632	47800	Injected	Engrafted
Expert	SW620	1	3	Auto	G1	6744	Dead 4dpi	Injected	NA
Expert	SW620	1	3	Auto	G2	10944	24280	Injected	Engrafted
Expert	SW620	1	3	Auto	G3	6592	15760	Injected	Engrafted
Expert	SW620	1	3	Auto	G4	0	0	Not injected	NA
Expert	SW620	1	3	Auto	H1	6608	25200	Injected	Engrafted
Expert	SW620	1	3	Auto	H2	14928	29992	Injected	Engrafted
Expert	SW620	1	3	Auto	H3	14968	34608	Injected	Engrafted
Expert	SW620	1	3	Auto	H4	18936	36376	Injected	Engrafted
Expert	SW620	1	3	Auto	I1	0	Dead 4dpi	Not injected	NA
Expert	SW620	1	3	Auto	I2	16768	32888	Injected	Engrafted
Expert	SW620	1	3	Auto	I3	8216	13880	Injected	Engrafted
Expert	SW620	1	3	Auto	I4	12784	24704	Injected	Engrafted
Expert	SW620	1	4	Auto	J1	5520	16304	Injected	Engrafted
Expert	SW620	1	4	Auto	J2	18224	Dead 4dpi	Injected	NA
Expert	SW620	1	4	Auto	J3	12992	42616	Injected	Engrafted
Expert	SW620	1	4	Auto	J4	14912	27352	Injected	Engrafted
Expert	SW620	2	1	Auto	A1	16456	22152	Injected	Engrafted
Expert	SW620	2	1	Auto	A2	16616	32768	Injected	Engrafted
Expert	SW620	2	1	Auto	A3	19512	29408	Injected	Engrafted
Expert	SW620	2	1	Auto	A4	10232	16680	Injected	Engrafted
Expert	SW620	2	1	Auto	B1	12040	14856	Injected	Engrafted
Expert	SW620	2	1	Auto	B2	5536	5616	Injected	Engrafted
Expert	SW620	2	1	Auto	B3	17840	22184	Injected	Engrafted
Expert	SW620	2	1	Auto	B4	13912	9888	Injected	Not Engrafted
Expert	SW620	2	1	Auto	C1	7872	7904	Injected	Engrafted
Expert	SW620	2	1	Auto	C2	9296	20768	Injected	Engrafted
Expert	SW620	2	1	Auto	C3	12848	18800	Injected	Engrafted
Expert	SW620	2	1	Auto	C4	15312	Dead 4dpi	Injected	NA
Expert	SW620	2	2	Auto	D1	18744	26848	Injected	Engrafted
Expert	SW620	2	2	Auto	D2	7512	11416	Injected	Engrafted
Expert	SW620	2	2	Auto	D3	0	0	Not injected	NA
Expert	SW620	2	2	Auto	D4	13480	17640	Injected	Engrafted
Expert	SW620	2	2	Auto	E1	13200	15984	Injected	Engrafted
Expert	SW620	2	2	Auto	E2	24152	35584	Injected	Engrafted
Expert	SW620	2	2	Auto	E3	19920	27160	Injected	Engrafted
Expert	SW620	2	2	Auto	E4	16416	22784	Injected	Engrafted
Expert	SW620	2	2	Auto	F1	17736	18488	Injected	Engrafted
Expert	SW620	2	2	Auto	F2	13728	17832	Injected	Engrafted
Expert	SW620	2	2	Auto	F3	9560	17240	Injected	Engrafted
Expert	SW620	2	2	Auto	F4	12792	22008	Injected	Engrafted
Expert	SW620	2	3	Auto	G1	10488	10872	Injected	Engrafted
Expert	SW620	2	3	Auto	G2	9424	14232	Injected	Engrafted
Expert	SW620	2	3	Auto	G3	9008	Dead 4dpi	Injected	NA
Expert	SW620	2	3	Auto	G4	9584	10632	Injected	Engrafted
Expert	SW620	2	3	Auto	H1	9368	5240	Injected	Not Engrafted
Expert	SW620	2	3	Auto	H2	16168	14496	Injected	Not Engrafted
Expert	SW620	2	3	Auto	H3	15992	17856	Injected	Engrafted
Expert	SW620	2	3	Auto	H4	15720	15632	Injected	Not Engrafted
Expert	SW620	2	3	Auto	I1	9312	9664	Injected	Engrafted
Expert	SW620	2	3	Auto	I2	23112	28264	Injected	Engrafted
Expert	SW620	2	3	Auto	I3	19176	24536	Injected	Engrafted
Expert	SW620	2	3	Auto	I4	17432	16848	Injected	Not Engrafted
Expert	SW620	2	4	Auto	J1	12088	16056	Injected	Engrafted
Expert	SW620	2	4	Auto	J2	15584	17768	Injected	Engrafted
Expert	SW620	2	4	Auto	J3	13040	12208	Injected	Not Engrafted
Expert	SW620	2	4	Auto	J4	8536	5584	Injected	Not Engrafted
Expert	SW620	3	1	Auto	A1	26448	31136	Injected	Engrafted
Expert	SW620	3	1	Auto	A2	10312	12448	Injected	Engrafted
Expert	SW620	3	1	Auto	A3	12848	15560	Injected	Engrafted
Expert	SW620	3	1	Auto	A4	9776	20128	Injected	Engrafted
Expert	SW620	3	1	Auto	B1	15256	31272	Injected	Engrafted
Expert	SW620	3	1	Auto	B2	11872	Dead 4dpi	Injected	NA
Expert	SW620	3	1	Auto	B3	13528	Dead 4dpi	Injected	NA
Expert	SW620	3	1	Auto	B4	16064	26912	Injected	Engrafted
Expert	SW620	3	1	Auto	C1	19264	34560	Injected	Engrafted
Expert	SW620	3	1	Auto	C2	15760	31128	Injected	Engrafted
Expert	SW620	3	1	Auto	C3	18208	30800	Injected	Engrafted
Expert	SW620	3	1	Auto	C4	18104	37592	Injected	Engrafted
Expert	SW620	3	2	Auto	D1	7968	18312	Injected	Engrafted
Expert	SW620	3	2	Auto	D2	2984	8160	Injected	Engrafted
Expert	SW620	3	2	Auto	D3	10512	18384	Injected	Engrafted
Expert	SW620	3	2	Auto	D4	8744	12640	Injected	Engrafted
Expert	SW620	3	2	Auto	E1	8296	15152	Injected	Engrafted
Expert	SW620	3	2	Auto	E2	11072	15600	Injected	Engrafted
Expert	SW620	3	2	Auto	E3	5192	7960	Injected	Engrafted
Expert	SW620	3	2	Auto	E4	13048	28608	Injected	Engrafted
Expert	SW620	3	2	Auto	F1	17400	31720	Injected	Engrafted
Expert	SW620	3	2	Auto	F2	0	0	Not injected	NA
Expert	SW620	3	2	Auto	F3	19632	43464	Injected	Engrafted
Expert	SW620	3	2	Auto	F4	12536	20496	Injected	Engrafted
Expert	SW620	3	3	Auto	G1	2952	1808	Injected	Not Engrafted
Expert	SW620	3	3	Auto	G2	0	0	Not injected	NA
Expert	SW620	3	3	Auto	G3	4992	8424	Injected	Engrafted
Expert	SW620	3	3	Auto	G4	0	0	Not injected	NA
Expert	SW620	3	3	Auto	H1	7192	13000	Injected	Engrafted
Expert	SW620	3	3	Auto	H2	12864	16208	Injected	Engrafted
Expert	SW620	3	3	Auto	H3	13992	30200	Injected	Engrafted
Expert	SW620	3	3	Auto	H4	11960	37000	Injected	Engrafted
Expert	SW620	3	3	Auto	I1	10184	21576	Injected	Engrafted
Expert	SW620	3	3	Auto	I2	5744	12608	Injected	Engrafted
Expert	SW620	3	3	Auto	I3	9728	22408	Injected	Engrafted
Expert	SW620	3	3	Auto	I4	9248	22528	Injected	Engrafted
Expert	SW620	3	4	Auto	J1	7736	9744	Injected	Engrafted
Expert	SW620	3	4	Auto	J2	14592	22104	Injected	Engrafted
Expert	SW620	3	4	Auto	J3	7480	19016	Injected	Engrafted
Expert	SW620	3	4	Auto	J4	12616	15976	Injected	Engrafted
Mean Fluorescence Area - 1dpi (μm²)	13880.9
Mean Fluorescence Area - 4dpi (μm²)	23215.1
Injection success rate (%)	0.916667
Survival rate - 1dpi (%)	1
Survival rate - 4dpi (%)	0.9
Engraftment rate (%)	0.91

## Sheet: Control group
Evaluation of novice and expert injection performance
Substance	Biological replicates	Survival
Control group	1	Alive
Control group	1	Dead 4dpi
Control group	1	Alive
Control group	1	Alive
Control group	1	Alive
Control group	1	Alive
Control group	1	Alive
Control group	1	Dead 4dpi
Control group	1	Alive
Control group	1	Alive
Control group	1	Alive
Control group	1	Alive
Control group	1	Alive
Control group	1	Alive
Control group	1	Alive
Control group	1	Alive
Control group	1	Alive
Control group	1	Alive
Control group	1	Alive
Control group	1	Alive
Control group	2	Alive
Control group	2	Alive
Control group	2	Alive
Control group	2	Alive
Control group	2	Alive
Control group	2	Alive
Control group	2	Alive
Control group	2	Alive
Control group	2	Alive
Control group	2	Alive
Control group	2	Alive
Control group	2	Alive
Control group	2	Alive
Control group	2	Alive
Control group	2	Alive
Control group	2	Alive
Control group	2	Alive
Control group	2	Alive
Control group	2	Alive
Control group	2	Alive
Control group	3	Alive
Control group	3	Alive
Control group	3	Alive
Control group	3	Alive
Control group	3	Alive
Control group	3	Alive
Control group	3	Alive
Control group	3	Alive
Control group	3	Alive
Control group	3	Alive
Control group	3	Alive
Control group	3	Alive
Control group	3	Alive
Control group	3	Alive
Control group	3	Alive
Control group	3	Alive
Control group	3	Alive
Control group	3	Alive
Control group	3	Alive
Control group	3	Dead 4dpi
Survival rate - 1dpi (%)	1
Survival rate - 4dpi (%)	0.95
