# Supplementary material for: Automation in microinjection for zebrafish pericardial space with image-based motion control and batch agarose microplate
Source: PLoS One. 2025 Oct 9;20(10):e0333369. doi: 10.1371/journal.pone.0333369 (PMC12510664; doi:10.1371/journal.pone.0333369)
Supplement: S6 Dataset — https://osf.io/q5v3c/files/osfstorage/6895886c057ba611046b0c87 (XLSX) [file pone.0333369.s006.xlsx]

## Sheet: Novice 1
Evaluation of intra-novice and inter-novice injection performance
Experimenter	Substance	Biological replicates	Technical replicates	Injection Method	Sample ID	1dpi - Fuorescence areas (μm²)	4dpi - Fuorescence areas (μm²)	Status	Engraftment
Novice 1	SW620	1	1	Manual	A1	48	Dead 4dpi	Not Injected	NA
Novice 1	SW620	1	1	Manual	A2	12536	19840	Injected	Engrafted
Novice 1	SW620	1	1	Manual	A3	18640	39592	Injected	Engrafted
Novice 1	SW620	1	1	Manual	A4	1136	4168	Injected	Engrafted
Novice 1	SW620	1	1	Manual	B1	11976	16096	Injected	Engrafted
Novice 1	SW620	1	1	Manual	B2	8512	17568	Injected	Engrafted
Novice 1	SW620	1	1	Manual	B3	8960	14800	Injected	Engrafted
Novice 1	SW620	1	1	Manual	B4	128	160	Not Injected	NA
Novice 1	SW620	1	1	Manual	C1	7408	24032	Injected	Engrafted
Novice 1	SW620	1	1	Manual	C2	0	0	Not Injected	NA
Novice 1	SW620	1	1	Manual	C3	18728	20720	Injected	Engrafted
Novice 1	SW620	1	1	Manual	C4	24392	44968	Injected	Engrafted
Novice 1	SW620	1	2	Manual	D1	20632	43000	Injected	Engrafted
Novice 1	SW620	1	2	Manual	D2	18952	42120	Injected	Engrafted
Novice 1	SW620	1	2	Manual	D3	9944	10944	Injected	Engrafted
Novice 1	SW620	1	2	Manual	D4	23368	47816	Injected	Engrafted
Novice 1	SW620	1	2	Manual	E1	12992	24056	Injected	Engrafted
Novice 1	SW620	1	2	Manual	E2	21792	34744	Injected	Engrafted
Novice 1	SW620	1	2	Manual	E3	13400	31496	Injected	Engrafted
Novice 1	SW620	1	2	Manual	E4	20328	37328	Injected	Engrafted
Novice 1	SW620	1	2	Manual	F1	18544	Dead 4dpi	Not Injected	NA
Novice 1	SW620	1	2	Manual	F2	28264	46528	Injected	Engrafted
Novice 1	SW620	1	2	Manual	F3	13064	23456	Injected	Engrafted
Novice 1	SW620	1	2	Manual	F4	5984	11880	Injected	Engrafted
Novice 1	SW620	1	3	Manual	G1	16472	Dead 4dpi	Injected	NA
Novice 1	SW620	1	3	Manual	G2	11808	21464	Injected	Engrafted
Novice 1	SW620	1	3	Manual	G3	18256	18072	Injected	Not Engrafted
Novice 1	SW620	1	3	Manual	G4	16784	40584	Injected	Engrafted
Novice 1	SW620	1	3	Manual	H1	13760	24584	Injected	Engrafted
Novice 1	SW620	1	3	Manual	H2	17040	32784	Injected	Engrafted
Novice 1	SW620	1	3	Manual	H3	16664	31512	Injected	Engrafted
Novice 1	SW620	1	3	Manual	H4	14640	29000	Injected	Engrafted
Novice 1	SW620	1	3	Manual	I1	25896	46840	Injected	Engrafted
Novice 1	SW620	1	3	Manual	I2	15424	31072	Injected	Engrafted
Novice 1	SW620	1	3	Manual	I3	17336	36432	Injected	Engrafted
Novice 1	SW620	1	3	Manual	I4	168	0	Not Injected	NA
Novice 1	SW620	1	4	Manual	J1	13104	30832	Injected	Engrafted
Novice 1	SW620	1	4	Manual	J2	4360	9168	Injected	Engrafted
Novice 1	SW620	1	4	Manual	J3	10936	36672	Injected	Engrafted
Novice 1	SW620	1	4	Manual	J4	19192	38712	Injected	Engrafted
Novice 1	SW620	1	1	Auto	A1	5432	11880	Injected	Engrafted
Novice 1	SW620	1	1	Auto	A2	16568	25128	Injected	Engrafted
Novice 1	SW620	1	1	Auto	A3	7064	7152	Injected	Engrafted
Novice 1	SW620	1	1	Auto	A4	2880	5328	Injected	Engrafted
Novice 1	SW620	1	1	Auto	B1	2192	7424	Injected	Engrafted
Novice 1	SW620	1	1	Auto	B2	2464	3328	Injected	Engrafted
Novice 1	SW620	1	1	Auto	B3	0	0	Not Injected	NA
Novice 1	SW620	1	1	Auto	B4	0	0	Not Injected	NA
Novice 1	SW620	1	1	Auto	C1	11808	25816	Injected	Engrafted
Novice 1	SW620	1	1	Auto	C2	368	8	Not Injected	NA
Novice 1	SW620	1	1	Auto	C3	0	0	Not Injected	NA
Novice 1	SW620	1	1	Auto	C4	2776	5208	Injected	Engrafted
Novice 1	SW620	1	2	Auto	D1	3056	6296	Injected	Engrafted
Novice 1	SW620	1	2	Auto	D2	2752	6872	Injected	Engrafted
Novice 1	SW620	1	2	Auto	D3	7432	18240	Injected	Engrafted
Novice 1	SW620	1	2	Auto	D4	3472	6152	Injected	Engrafted
Novice 1	SW620	1	2	Auto	E1	7872	19144	Injected	Engrafted
Novice 1	SW620	1	2	Auto	E2	6360	9696	Not Injected	NA
Novice 1	SW620	1	2	Auto	E3	432	920	Not Injected	NA
Novice 1	SW620	1	2	Auto	E4	8832	14680	Injected	Engrafted
Novice 1	SW620	1	2	Auto	F1	376	360	Not Injected	NA
Novice 1	SW620	1	2	Auto	F2	8592	12272	Injected	Engrafted
Novice 1	SW620	1	2	Auto	F3	7808	8520	Injected	Engrafted
Novice 1	SW620	1	2	Auto	F4	6832	10664	Injected	Engrafted
Novice 1	SW620	1	3	Auto	G1	0	0	Not Injected	NA
Novice 1	SW620	1	3	Auto	G2	13480	18336	Injected	Engrafted
Novice 1	SW620	1	3	Auto	G3	3408	1816	Injected	Not Engrafted
Novice 1	SW620	1	3	Auto	G4	8928	10848	Injected	Engrafted
Novice 1	SW620	1	3	Auto	H1	8768	17056	Injected	Engrafted
Novice 1	SW620	1	3	Auto	H2	0	376	Not Injected	NA
Novice 1	SW620	1	3	Auto	H3	5952	5904	Injected	Not Engrafted
Novice 1	SW620	1	3	Auto	H4	6152	19104	Injected	Engrafted
Novice 1	SW620	1	3	Auto	I1	9600	26176	Injected	Engrafted
Novice 1	SW620	1	3	Auto	I2	24784	Dead 4dpi	Injected	NA
Novice 1	SW620	1	3	Auto	I3	18904	31080	Injected	Engrafted
Novice 1	SW620	1	3	Auto	I4	10456	26064	Injected	Engrafted
Novice 1	SW620	1	4	Auto	J1	14016	38880	Injected	Engrafted
Novice 1	SW620	1	4	Auto	J2	11608	24704	Injected	Engrafted
Novice 1	SW620	1	4	Auto	J3	12736	31344	Injected	Engrafted
Novice 1	SW620	1	4	Auto	J4	9688	23912	Injected	Engrafted
Novice 1	SW620	2	1	Manual	A1	26824	51520	Injected	Engrafted
Novice 1	SW620	2	1	Manual	A2	3288	376	Injected	Not Engrafted
Novice 1	SW620	2	1	Manual	A3	16760	12568	Injected	Not Engrafted
Novice 1	SW620	2	1	Manual	A4	88	62256	Not Injected	NA
Novice 1	SW620	2	1	Manual	B1	0	Dead 4dpi	Not Injected	NA
Novice 1	SW620	2	1	Manual	B2	22000	48104	Injected	Engrafted
Novice 1	SW620	2	1	Manual	B3	2368	6320	Injected	Engrafted
Novice 1	SW620	2	1	Manual	B4	19568	48960	Injected	Engrafted
Novice 1	SW620	2	1	Manual	C1	21560	42008	Injected	Engrafted
Novice 1	SW620	2	1	Manual	C2	32	0	Not Injected	NA
Novice 1	SW620	2	1	Manual	C3	53064	Dead 4dpi	Injected	NA
Novice 1	SW620	2	1	Manual	C4	28432	77344	Injected	Engrafted
Novice 1	SW620	2	2	Manual	D1	10120	10336	Injected	Engrafted
Novice 1	SW620	2	2	Manual	D2	37552	83440	Injected	Engrafted
Novice 1	SW620	2	2	Manual	D3	40176	79288	Injected	Engrafted
Novice 1	SW620	2	2	Manual	D4	Dead 1dpi	Dead 1dpi	Dead 1dpi	NA
Novice 1	SW620	2	2	Manual	E1	10360	11048	Injected	Engrafted
Novice 1	SW620	2	2	Manual	E2	24624	54056	Injected	Engrafted
Novice 1	SW620	2	2	Manual	E3	28400	59080	Injected	Engrafted
Novice 1	SW620	2	2	Manual	E4	0	0	Not Injected	NA
Novice 1	SW620	2	2	Manual	F1	24088	41488	Injected	Engrafted
Novice 1	SW620	2	2	Manual	F2	37744	72600	Injected	Engrafted
Novice 1	SW620	2	2	Manual	F3	0	0	Not Injected	NA
Novice 1	SW620	2	2	Manual	F4	Dead 1dpi	Dead 1dpi	Dead 1dpi	NA
Novice 1	SW620	2	3	Manual	G1	29664	Dead 4dpi	Injected	NA
Novice 1	SW620	2	3	Manual	G2	11960	14664	Injected	Engrafted
Novice 1	SW620	2	3	Manual	G3	41768	70384	Injected	Engrafted
Novice 1	SW620	2	3	Manual	G4	0	Dead 4dpi	Not Injected	NA
Novice 1	SW620	2	3	Manual	H1	19728	45448	Injected	Engrafted
Novice 1	SW620	2	3	Manual	H2	27320	38496	Injected	Engrafted
Novice 1	SW620	2	3	Manual	H3	44240	71192	Injected	Engrafted
Novice 1	SW620	2	3	Manual	H4	Dead 1dpi	Dead 1dpi	Dead 1dpi	NA
Novice 1	SW620	2	3	Manual	I1	38672	74688	Injected	Engrafted
Novice 1	SW620	2	3	Manual	I2	6608	12392	Injected	Engrafted
Novice 1	SW620	2	3	Manual	I3	36088	78728	Injected	Engrafted
Novice 1	SW620	2	3	Manual	I4	34264	Dead 4dpi	Injected	NA
Novice 1	SW620	2	4	Manual	J1	18512	13232	Injected	Not Engrafted
Novice 1	SW620	2	4	Manual	J2	28120	55944	Injected	Engrafted
Novice 1	SW620	2	4	Manual	J3	42888	80248	Injected	Engrafted
Novice 1	SW620	2	4	Manual	J4	23840	54352	Injected	Engrafted
Novice 1	SW620	2	1	Auto	A1	13416	36640	Injected	Engrafted
Novice 1	SW620	2	1	Auto	A2	11248	34888	Injected	Engrafted
Novice 1	SW620	2	1	Auto	A3	11456	39192	Injected	Engrafted
Novice 1	SW620	2	1	Auto	A4	4792	21424	Injected	Engrafted
Novice 1	SW620	2	1	Auto	B1	15616	28344	Injected	Engrafted
Novice 1	SW620	2	1	Auto	B2	472	0	Not Injected	NA
Novice 1	SW620	2	1	Auto	B3	17152	34728	Injected	Engrafted
Novice 1	SW620	2	1	Auto	B4	12448	32016	Injected	Engrafted
Novice 1	SW620	2	1	Auto	C1	8	0	Not Injected	NA
Novice 1	SW620	2	1	Auto	C2	10816	29160	Injected	Engrafted
Novice 1	SW620	2	1	Auto	C3	13272	47408	Injected	Engrafted
Novice 1	SW620	2	1	Auto	C4	6856	25008	Injected	Engrafted
Novice 1	SW620	2	2	Auto	D1	8968	36328	Injected	Engrafted
Novice 1	SW620	2	2	Auto	D2	6192	18088	Injected	Engrafted
Novice 1	SW620	2	2	Auto	D3	11104	33600	Injected	Engrafted
Novice 1	SW620	2	2	Auto	D4	11504	32984	Injected	Engrafted
Novice 1	SW620	2	2	Auto	E1	7936	20408	Injected	Engrafted
Novice 1	SW620	2	2	Auto	E2	14296	44272	Injected	Engrafted
Novice 1	SW620	2	2	Auto	E3	6760	21744	Injected	Engrafted
Novice 1	SW620	2	2	Auto	E4	12336	30488	Injected	Engrafted
Novice 1	SW620	2	2	Auto	F1	12376	48096	Injected	Engrafted
Novice 1	SW620	2	2	Auto	F2	256	528	Not Injected	NA
Novice 1	SW620	2	2	Auto	F3	13928	44184	Injected	Engrafted
Novice 1	SW620	2	2	Auto	F4	32	0	Not Injected	NA
Novice 1	SW620	2	3	Auto	G1	232	0	Not Injected	NA
Novice 1	SW620	2	3	Auto	G2	24560	27112	Injected	Engrafted
Novice 1	SW620	2	3	Auto	G3	19848	47800	Injected	Engrafted
Novice 1	SW620	2	3	Auto	G4	18584	43176	Injected	Engrafted
Novice 1	SW620	2	3	Auto	H1	11480	Dead 4dpi	Injected	NA
Novice 1	SW620	2	3	Auto	H2	19064	36784	Injected	Engrafted
Novice 1	SW620	2	3	Auto	H3	10888	29272	Injected	Engrafted
Novice 1	SW620	2	3	Auto	H4	12904	44384	Injected	Engrafted
Novice 1	SW620	2	3	Auto	I1	11392	24584	Not Injected	NA
Novice 1	SW620	2	3	Auto	I2	12960	36104	Injected	Engrafted
Novice 1	SW620	2	3	Auto	I3	5528	Dead 4dpi	Injected	NA
Novice 1	SW620	2	3	Auto	I4	0	0	Not Injected	NA
Novice 1	SW620	2	4	Auto	J1	18304	38680	Injected	Engrafted
Novice 1	SW620	2	4	Auto	J2	20112	57240	Injected	Engrafted
Novice 1	SW620	2	4	Auto	J3	10760	9560	Injected	Not Engrafted
Novice 1	SW620	2	4	Auto	J4	16608	51384	Injected	Engrafted
Novice 1	SW620	3	1	Manual	A1	27656	52304	Injected	Engrafted
Novice 1	SW620	3	1	Manual	A2	Dead 1dpi	Dead 1dpi	Dead 1dpi	NA
Novice 1	SW620	3	1	Manual	A3	6040	5576	Injected	Not Engrafted
Novice 1	SW620	3	1	Manual	A4	0	0	Not Injected	NA
Novice 1	SW620	3	1	Manual	B1	13960	Dead 4dpi	Injected	NA
Novice 1	SW620	3	1	Manual	B2	0	0	Not Injected	NA
Novice 1	SW620	3	1	Manual	B3	31376	44712	Injected	Engrafted
Novice 1	SW620	3	1	Manual	B4	15576	35096	Injected	Engrafted
Novice 1	SW620	3	1	Manual	C1	35112	59392	Injected	Engrafted
Novice 1	SW620	3	1	Manual	C2	16688	38800	Injected	Engrafted
Novice 1	SW620	3	1	Manual	C3	17688	26344	Injected	Engrafted
Novice 1	SW620	3	1	Manual	C4	9256	16040	Injected	Engrafted
Novice 1	SW620	3	2	Manual	D1	7488	Dead 4dpi	Injected	NA
Novice 1	SW620	3	2	Manual	D2	39928	71192	Injected	Engrafted
Novice 1	SW620	3	2	Manual	D3	17952	Dead 4dpi	Injected	NA
Novice 1	SW620	3	2	Manual	D4	41712	Dead 4dpi	Injected	NA
Novice 1	SW620	3	2	Manual	E1	13464	13080	Injected	Not Engrafted
Novice 1	SW620	3	2	Manual	E2	28680	16840	Injected	Not Engrafted
Novice 1	SW620	3	2	Manual	E3	18176	39096	Injected	Engrafted
Novice 1	SW620	3	2	Manual	E4	Dead 1dpi	Dead 1dpi	Dead 1dpi	NA
Novice 1	SW620	3	2	Manual	F1	0	Dead 4dpi	Not Injected	NA
Novice 1	SW620	3	2	Manual	F2	17192	52728	Injected	Engrafted
Novice 1	SW620	3	2	Manual	F3	20344	60112	Injected	Engrafted
Novice 1	SW620	3	2	Manual	F4	88	56	Not Injected	NA
Novice 1	SW620	3	3	Manual	G1	72	0	Not Injected	NA
Novice 1	SW620	3	3	Manual	G2	21264	62720	Injected	Engrafted
Novice 1	SW620	3	3	Manual	G3	320	4456	Not Injected	NA
Novice 1	SW620	3	3	Manual	G4	20640	Dead 4dpi	Injected	NA
Novice 1	SW620	3	3	Manual	H1	Dead 1dpi	Dead 1dpi	Dead 1dpi	NA
Novice 1	SW620	3	3	Manual	H2	17880	25304	Injected	Engrafted
Novice 1	SW620	3	3	Manual	H3	28752	49856	Injected	Engrafted
Novice 1	SW620	3	3	Manual	H4	7040	18312	Injected	Engrafted
Novice 1	SW620	3	3	Manual	I1	24	3832	Not Injected	NA
Novice 1	SW620	3	3	Manual	I2	4800	2376	Injected	Not Engrafted
Novice 1	SW620	3	3	Manual	I3	0	0	Not Injected	NA
Novice 1	SW620	3	3	Manual	I4	0	0	Not Injected	NA
Novice 1	SW620	3	4	Manual	J1	22848	30304	Injected	Engrafted
Novice 1	SW620	3	4	Manual	J2	Dead 1dpi	Dead 1dpi	Dead 1dpi	NA
Novice 1	SW620	3	4	Manual	J3	31984	9664	Injected	Not Engrafted
Novice 1	SW620	3	4	Manual	J4	17176	29840	Injected	Engrafted
Novice 1	SW620	3	1	Auto	A1	7552	22680	Injected	Engrafted
Novice 1	SW620	3	1	Auto	A2	4664	25016	Injected	Engrafted
Novice 1	SW620	3	1	Auto	A3	0	0	Not Injected	NA
Novice 1	SW620	3	1	Auto	A4	0	0	Not Injected	NA
Novice 1	SW620	3	1	Auto	B1	0	0	Not Injected	NA
Novice 1	SW620	3	1	Auto	B2	11296	23472	Injected	Engrafted
Novice 1	SW620	3	1	Auto	B3	9000	16552	Injected	Engrafted
Novice 1	SW620	3	1	Auto	B4	12272	22792	Injected	Engrafted
Novice 1	SW620	3	1	Auto	C1	Lost	Lost	Lost	NA
Novice 1	SW620	3	1	Auto	C2	19544	Dead 4dpi	Injected	NA
Novice 1	SW620	3	1	Auto	C3	14768	Dead 4dpi	Injected	NA
Novice 1	SW620	3	1	Auto	C4	22320	56672	Injected	Engrafted
Novice 1	SW620	3	2	Auto	D1	28920	71816	Injected	Engrafted
Novice 1	SW620	3	2	Auto	D2	26856	62800	Injected	Engrafted
Novice 1	SW620	3	2	Auto	D3	22712	30064	Injected	Engrafted
Novice 1	SW620	3	2	Auto	D4	10936	40064	Injected	Engrafted
Novice 1	SW620	3	2	Auto	E1	13984	56272	Injected	Engrafted
Novice 1	SW620	3	2	Auto	E2	12656	41688	Injected	Engrafted
Novice 1	SW620	3	2	Auto	E3	16680	54928	Injected	Engrafted
Novice 1	SW620	3	2	Auto	E4	15696	61744	Injected	Engrafted
Novice 1	SW620	3	2	Auto	F1	17464	49720	Injected	Engrafted
Novice 1	SW620	3	2	Auto	F2	20752	57704	Injected	Engrafted
Novice 1	SW620	3	2	Auto	F3	0	0	Not Injected	NA
Novice 1	SW620	3	2	Auto	F4	25544	69648	Injected	Engrafted
Novice 1	SW620	3	3	Auto	G1	19536	Dead 4dpi	Injected	NA
Novice 1	SW620	3	3	Auto	G2	9152	Dead 4dpi	Injected	NA
Novice 1	SW620	3	3	Auto	G3	21880	62248	Injected	Engrafted
Novice 1	SW620	3	3	Auto	G4	23136	66816	Injected	Engrafted
Novice 1	SW620	3	3	Auto	H1	20384	61016	Injected	Engrafted
Novice 1	SW620	3	3	Auto	H2	26016	61416	Injected	Engrafted
Novice 1	SW620	3	3	Auto	H3	33024	72552	Injected	Engrafted
Novice 1	SW620	3	3	Auto	H4	29064	53624	Injected	Engrafted
Novice 1	SW620	3	3	Auto	I1	18440	36848	Injected	Engrafted
Novice 1	SW620	3	3	Auto	I2	17200	51184	Injected	Engrafted
Novice 1	SW620	3	3	Auto	I3	32400	62272	Injected	Engrafted
Novice 1	SW620	3	3	Auto	I4	17288	46904	Injected	Engrafted
Novice 1	SW620	3	4	Auto	J1	29728	75328	Injected	Engrafted
Novice 1	SW620	3	4	Auto	J2	25216	53592	Injected	Engrafted
Novice 1	SW620	3	4	Auto	J3	10136	55016	Injected	Engrafted
Novice 1	SW620	3	4	Auto	J4	0	0	Not Injected	NA
Novice 1	SW620	4	1	Manual	A1	21392	41024	Injected	Engrafted
Novice 1	SW620	4	1	Manual	A2	2464	5488	Injected	Engrafted
Novice 1	SW620	4	1	Manual	A3	9848	19064	Injected	Engrafted
Novice 1	SW620	4	1	Manual	A4	5944	Dead 4dpi	Injected	NA
Novice 1	SW620	4	1	Manual	B1	0	0	Not Injected	NA
Novice 1	SW620	4	1	Manual	B2	1216	1376	Injected	Engrafted
Novice 1	SW620	4	1	Manual	B3	5504	9264	Injected	Engrafted
Novice 1	SW620	4	1	Manual	B4	15328	22864	Injected	Engrafted
Novice 1	SW620	4	1	Manual	C1	0	0	Not Injected	NA
Novice 1	SW620	4	1	Manual	C2	272	3624	Injected	Engrafted
Novice 1	SW620	4	1	Manual	C3	Dead 1dpi	Dead 1dpi	Dead 1dpi	NA
Novice 1	SW620	4	1	Manual	C4	8712	19504	Injected	Engrafted
Novice 1	SW620	4	2	Manual	D1	Dead 1dpi	Dead 1dpi	Dead 1dpi	NA
Novice 1	SW620	4	2	Manual	D2	0	0	Not Injected	NA
Novice 1	SW620	4	2	Manual	D3	8296	20624	Injected	Engrafted
Novice 1	SW620	4	2	Manual	D4	14296	26032	Injected	Engrafted
Novice 1	SW620	4	2	Manual	E1	15024	46480	Injected	Engrafted
Novice 1	SW620	4	2	Manual	E2	0	8	Not Injected	NA
Novice 1	SW620	4	2	Manual	E3	0	0	Not Injected	NA
Novice 1	SW620	4	2	Manual	E4	0	0	Not Injected	NA
Novice 1	SW620	4	2	Manual	F1	0	0	Not Injected	NA
Novice 1	SW620	4	2	Manual	F2	0	0	Not Injected	NA
Novice 1	SW620	4	2	Manual	F3	3384	10568	Injected	Engrafted
Novice 1	SW620	4	2	Manual	F4	28656	55520	Injected	Engrafted
Novice 1	SW620	4	3	Manual	G1	6864	28584	Injected	Engrafted
Novice 1	SW620	4	3	Manual	G2	0	0	Not Injected	NA
Novice 1	SW620	4	3	Manual	G3	30632	56776	Injected	Engrafted
Novice 1	SW620	4	3	Manual	G4	16984	36096	Injected	Engrafted
Novice 1	SW620	4	3	Manual	H1	9008	25560	Injected	Engrafted
Novice 1	SW620	4	3	Manual	H2	0	0	Not Injected	NA
Novice 1	SW620	4	3	Manual	H3	1480	232	Injected	Not Engrafted
Novice 1	SW620	4	3	Manual	H4	20960	47936	Injected	Engrafted
Novice 1	SW620	4	3	Manual	I1	73624	Dead 4dpi	Injected	NA
Novice 1	SW620	4	3	Manual	I2	8	Dead 4dpi	Not Injected	NA
Novice 1	SW620	4	3	Manual	I3	0	0	Not Injected	NA
Novice 1	SW620	4	3	Manual	I4	8080	16432	Injected	Engrafted
Novice 1	SW620	4	4	Manual	J1	7528	16360	Injected	Engrafted
Novice 1	SW620	4	4	Manual	J2	0	0	Not Injected	NA
Novice 1	SW620	4	4	Manual	J3	2488	5672	Injected	Engrafted
Novice 1	SW620	4	4	Manual	J4	4832	8056	Injected	Engrafted
Novice 1	SW620	4	1	Auto	A1	14248	22456	Injected	Engrafted
Novice 1	SW620	4	1	Auto	A2	25720	38080	Injected	Engrafted
Novice 1	SW620	4	1	Auto	A3	22840	47568	Injected	Engrafted
Novice 1	SW620	4	1	Auto	A4	17344	23384	Not Injected	NA
Novice 1	SW620	4	1	Auto	B1	21888	40480	Injected	Engrafted
Novice 1	SW620	4	1	Auto	B2	24560	52696	Injected	Engrafted
Novice 1	SW620	4	1	Auto	B3	21944	48464	Injected	Engrafted
Novice 1	SW620	4	1	Auto	B4	28832	63528	Injected	Engrafted
Novice 1	SW620	4	1	Auto	C1	32560	75896	Injected	Engrafted
Novice 1	SW620	4	1	Auto	C2	22160	25688	Injected	Engrafted
Novice 1	SW620	4	1	Auto	C3	30264	63448	Injected	Engrafted
Novice 1	SW620	4	1	Auto	C4	18488	41808	Injected	Engrafted
Novice 1	SW620	4	2	Auto	D1	34840	74184	Injected	Engrafted
Novice 1	SW620	4	2	Auto	D2	25504	47752	Injected	Engrafted
Novice 1	SW620	4	2	Auto	D3	21448	48920	Injected	Engrafted
Novice 1	SW620	4	2	Auto	D4	0	0	Not Injected	NA
Novice 1	SW620	4	2	Auto	E1	14808	31944	Injected	Engrafted
Novice 1	SW620	4	2	Auto	E2	11936	25392	Injected	Engrafted
Novice 1	SW620	4	2	Auto	E3	0	0	Not Injected	NA
Novice 1	SW620	4	2	Auto	E4	19208	42312	Injected	Engrafted
Novice 1	SW620	4	2	Auto	F1	15368	28576	Injected	Engrafted
Novice 1	SW620	4	2	Auto	F2	5096	7400	Injected	Engrafted
Novice 1	SW620	4	2	Auto	F3	48	8	Not Injected	NA
Novice 1	SW620	4	2	Auto	F4	23592	39256	Injected	Engrafted
Novice 1	SW620	4	3	Auto	G1	17744	36568	Injected	Engrafted
Novice 1	SW620	4	3	Auto	G2	15440	28112	Injected	Engrafted
Novice 1	SW620	4	3	Auto	G3	3104	8576	Not Injected	NA
Novice 1	SW620	4	3	Auto	G4	22176	38984	Injected	Engrafted
Novice 1	SW620	4	3	Auto	H1	14912	37312	Injected	Engrafted
Novice 1	SW620	4	3	Auto	H2	22456	34736	Injected	Engrafted
Novice 1	SW620	4	3	Auto	H3	17256	43096	Injected	Engrafted
Novice 1	SW620	4	3	Auto	H4	19848	35264	Injected	Engrafted
Novice 1	SW620	4	3	Auto	I1	18192	36032	Injected	Engrafted
Novice 1	SW620	4	3	Auto	I2	21448	31240	Injected	Engrafted
Novice 1	SW620	4	3	Auto	I3	18768	43760	Injected	Engrafted
Novice 1	SW620	4	3	Auto	I4	32776	56872	Injected	Engrafted
Novice 1	SW620	4	4	Auto	J1	Dead 1dpi	Dead 1dpi	Dead 1dpi	NA
Novice 1	SW620	4	4	Auto	J2	23000	Dead 4dpi	Not Injected	NA
Novice 1	SW620	4	4	Auto	J3	28024	46776	Injected	Engrafted
Novice 1	SW620	4	4	Auto	J4	31512	58728	Injected	Engrafted
First biological replicate
	Manual	Auto
Mean Fluorescence Area - 1dpi (μm²)	15219.4	8590.71
Mean Fluorescence Area - 4dpi (μm²)	28908.2	15644.3
Injection success rate (%)	0.875	0.775
Survival rate - 1dpi (%)	1	1
Survival rate - 4dpi (%)	0.925	0.975
Engraftment rate (%)	0.970588	0.933333
Second biological replicate
	Manual	Auto
Mean Fluorescence Area - 1dpi (μm²)	26148.4	12850.7
Mean Fluorescence Area - 4dpi (μm²)	46725.1	34854.7
Injection success rate (%)	0.837838	0.825
Survival rate - 1dpi (%)	0.925	1
Survival rate - 4dpi (%)	0.8	0.95
Engraftment rate (%)	0.892857	0.967742
Third biological replicate
	Manual	Auto
Mean Fluorescence Area - 1dpi (μm²)	20395.3	19006.4
Mean Fluorescence Area - 4dpi (μm²)	34531.3	50748.3
Injection success rate (%)	0.75	0.871795
Survival rate - 1dpi (%)	0.9	1
Survival rate - 4dpi (%)	0.75	0.897436
Engraftment rate (%)	0.772727	1
Fourth biological replicate
	Manual	Auto
Mean Fluorescence Area - 1dpi (μm²)	12912.6	21692.6
Mean Fluorescence Area - 4dpi (μm²)	22745	42222.1
Injection success rate (%)	0.657895	0.846154
Survival rate - 1dpi (%)	0.95	0.975
Survival rate - 4dpi (%)	0.875	0.95
Engraftment rate (%)	0.956522	1

## Sheet: Novice 2
Evaluation of intra-novice and inter-novice injection performance
Experimenter	Substance	Biological replicates	Technical replicates	Injection Method	Sample ID	1dpi - Fuorescence areas (μm²)	4dpi - Fuorescence areas (μm²)	Status	Engraftment
Novice 2	SW620	1	1	Manual	A1	21552	43288	Injected	Engrafted
Novice 2	SW620	1	1	Manual	A2	Dead 1dpi	Dead 1dpi	Dead 1dpi	NA
Novice 2	SW620	1	1	Manual	A3	0	0	Not Injected	NA
Novice 2	SW620	1	1	Manual	A4	5312	6272	Injected	Engrafted
Novice 2	SW620	1	1	Manual	B1	0	Dead 4dpi	Not Injected	NA
Novice 2	SW620	1	1	Manual	B2	7704	Dead 4dpi	Injected	NA
Novice 2	SW620	1	1	Manual	B3	0	0	Not Injected	NA
Novice 2	SW620	1	1	Manual	B4	0	0	Not Injected	NA
Novice 2	SW620	1	1	Manual	C1	0	0	Not Injected	NA
Novice 2	SW620	1	1	Manual	C2	0	0	Not Injected	NA
Novice 2	SW620	1	1	Manual	C3	1904	7520	Injected	Engrafted
Novice 2	SW620	1	1	Manual	C4	22864	52800	Injected	Engrafted
Novice 2	SW620	1	2	Manual	D1	0	0	Not Injected	NA
Novice 2	SW620	1	2	Manual	D2	0	0	Not Injected	NA
Novice 2	SW620	1	2	Manual	D3	0	0	Not Injected	NA
Novice 2	SW620	1	2	Manual	D4	5896	13168	Injected	Engrafted
Novice 2	SW620	1	2	Manual	E1	0	0	Not Injected	NA
Novice 2	SW620	1	2	Manual	E2	24368	61792	Injected	Engrafted
Novice 2	SW620	1	2	Manual	E3	Dead 1dpi	Dead 1dpi	Dead 1dpi	NA
Novice 2	SW620	1	2	Manual	E4	0	0	Not Injected	NA
Novice 2	SW620	1	2	Manual	F1	27080	60768	Injected	Engrafted
Novice 2	SW620	1	2	Manual	F2	0	0	Not Injected	NA
Novice 2	SW620	1	2	Manual	F3	7832	19296	Injected	Engrafted
Novice 2	SW620	1	2	Manual	F4	26512	Dead 4dpi	Injected	NA
Novice 2	SW620	1	3	Manual	G1	0	0	Not Injected	NA
Novice 2	SW620	1	3	Manual	G2	0	0	Not Injected	NA
Novice 2	SW620	1	3	Manual	G3	0	0	Not Injected	NA
Novice 2	SW620	1	3	Manual	G4	0	0	Not Injected	NA
Novice 2	SW620	1	3	Manual	H1	36312	76624	Injected	Engrafted
Novice 2	SW620	1	3	Manual	H2	136	0	Not Injected	NA
Novice 2	SW620	1	3	Manual	H3	0	432	Not Injected	NA
Novice 2	SW620	1	3	Manual	H4	0	0	Not Injected	NA
Novice 2	SW620	1	3	Manual	I1	Dead 1dpi	Dead 1dpi	Dead 1dpi	NA
Novice 2	SW620	1	3	Manual	I2	1536	640	Injected	Not Engrafted
Novice 2	SW620	1	3	Manual	I3	0	112	Not Injected	NA
Novice 2	SW620	1	3	Manual	I4	0	0	Not Injected	NA
Novice 2	SW620	1	4	Manual	J1	33776	65384	Injected	Engrafted
Novice 2	SW620	1	4	Manual	J2	0	48	Not Injected	NA
Novice 2	SW620	1	4	Manual	J3	2800	1664	Injected	Not Engrafted
Novice 2	SW620	1	4	Manual	J4	7152	7168	Injected	Engrafted
Novice 2	SW620	1	1	Auto	A1	12144	35560	Injected	Engrafted
Novice 2	SW620	1	1	Auto	A2	0	0	Not Injected	NA
Novice 2	SW620	1	1	Auto	A3	0	0	Not Injected	NA
Novice 2	SW620	1	1	Auto	A4	5088	13920	Injected	Engrafted
Novice 2	SW620	1	1	Auto	B1	1472	12824	Injected	Engrafted
Novice 2	SW620	1	1	Auto	B2	7192	27640	Injected	Engrafted
Novice 2	SW620	1	1	Auto	B3	4040	13256	Injected	Engrafted
Novice 2	SW620	1	1	Auto	B4	4448	12952	Injected	Engrafted
Novice 2	SW620	1	1	Auto	C1	0	0	Not Injected	NA
Novice 2	SW620	1	1	Auto	C2	0	0	Not Injected	NA
Novice 2	SW620	1	1	Auto	C3	4632	16128	Injected	Engrafted
Novice 2	SW620	1	1	Auto	C4	6096	16464	Injected	Engrafted
Novice 2	SW620	1	2	Auto	D1	0	0	Not Injected	NA
Novice 2	SW620	1	2	Auto	D2	23768	45920	Injected	Engrafted
Novice 2	SW620	1	2	Auto	D3	29792	48400	Injected	Engrafted
Novice 2	SW620	1	2	Auto	D4	30584	60272	Injected	Engrafted
Novice 2	SW620	1	2	Auto	E1	20104	42888	Injected	Engrafted
Novice 2	SW620	1	2	Auto	E2	0	0	Not Injected	NA
Novice 2	SW620	1	2	Auto	E3	17184	40192	Injected	Engrafted
Novice 2	SW620	1	2	Auto	E4	11848	36424	Injected	Engrafted
Novice 2	SW620	1	2	Auto	F1	14504	26984	Injected	Engrafted
Novice 2	SW620	1	2	Auto	F2	10024	20960	Injected	Engrafted
Novice 2	SW620	1	2	Auto	F3	Dead 1dpi	Dead 1dpi	Dead 1dpi	NA
Novice 2	SW620	1	2	Auto	F4	0	32	Not Injected	NA
Novice 2	SW620	1	3	Auto	G1	17872	40584	Injected	Engrafted
Novice 2	SW620	1	3	Auto	G2	12168	36064	Injected	Engrafted
Novice 2	SW620	1	3	Auto	G3	7520	19144	Injected	Engrafted
Novice 2	SW620	1	3	Auto	G4	18648	37624	Injected	Engrafted
Novice 2	SW620	1	3	Auto	H1	19792	31408	Injected	Engrafted
Novice 2	SW620	1	3	Auto	H2	0	0	Not Injected	NA
Novice 2	SW620	1	3	Auto	H3	0	0	Not Injected	NA
Novice 2	SW620	1	3	Auto	H4	0	0	Not Injected	NA
Novice 2	SW620	1	3	Auto	I1	11328	21904	Injected	Engrafted
Novice 2	SW620	1	3	Auto	I2	7760	19624	Injected	Engrafted
Novice 2	SW620	1	3	Auto	I3	6048	21080	Injected	Engrafted
Novice 2	SW620	1	3	Auto	I4	7744	25208	Injected	Engrafted
Novice 2	SW620	1	4	Auto	J1	14224	28120	Injected	Engrafted
Novice 2	SW620	1	4	Auto	J2	11728	26680	Injected	Engrafted
Novice 2	SW620	1	4	Auto	J3	12656	33728	Injected	Engrafted
Novice 2	SW620	1	4	Auto	J4	9128	Dead 4dpi	Injected	NA
Novice 2	SW620	2	1	Manual	A1	0	Dead 4dpi	Not Injected	NA
Novice 2	SW620	2	1	Manual	A2	0	0	Not Injected	NA
Novice 2	SW620	2	1	Manual	A3	88	27896	Not Injected	NA
Novice 2	SW620	2	1	Manual	A4	52848	95096	Injected	Engrafted
Novice 2	SW620	2	1	Manual	B1	0	0	Not Injected	NA
Novice 2	SW620	2	1	Manual	B2	0	0	Not Injected	NA
Novice 2	SW620	2	1	Manual	B3	0	0	Not Injected	NA
Novice 2	SW620	2	1	Manual	B4	73728	109104	Injected	Engrafted
Novice 2	SW620	2	1	Manual	C1	0	0	Not Injected	NA
Novice 2	SW620	2	1	Manual	C2	Dead 1dpi	Dead 1dpi	Dead 1dpi	NA
Novice 2	SW620	2	1	Manual	C3	64	0	Not Injected	NA
Novice 2	SW620	2	1	Manual	C4	Dead 1dpi	Dead 1dpi	Dead 1dpi	NA
Novice 2	SW620	2	2	Manual	D1	61736	100776	Injected	Engrafted
Novice 2	SW620	2	2	Manual	D2	46304	90112	Injected	Engrafted
Novice 2	SW620	2	2	Manual	D3	11056	14776	Not Injected	NA
Novice 2	SW620	2	2	Manual	D4	52712	98960	Injected	Engrafted
Novice 2	SW620	2	2	Manual	E1	0	0	Not Injected	NA
Novice 2	SW620	2	2	Manual	E2	0	0	Not Injected	NA
Novice 2	SW620	2	2	Manual	E3	61768	Dead 4dpi	Not Injected	NA
Novice 2	SW620	2	2	Manual	E4	52592	Dead 4dpi	Injected	NA
Novice 2	SW620	2	2	Manual	F1	11408	44096	Injected	Engrafted
Novice 2	SW620	2	2	Manual	F2	54912	Dead 4dpi	Injected	NA
Novice 2	SW620	2	2	Manual	F3	57384	Dead 4dpi	Injected	NA
Novice 2	SW620	2	2	Manual	F4	56008	98400	Injected	Engrafted
Novice 2	SW620	2	3	Manual	G1	Dead 1dpi	Dead 1dpi	Dead 1dpi	NA
Novice 2	SW620	2	3	Manual	G2	83888	Dead 4dpi	Injected	NA
Novice 2	SW620	2	3	Manual	G3	113656	Dead 4dpi	Injected	NA
Novice 2	SW620	2	3	Manual	G4	30376	Dead 4dpi	Injected	NA
Novice 2	SW620	2	3	Manual	H1	0	0	Not Injected	NA
Novice 2	SW620	2	3	Manual	H2	0	0	Not Injected	NA
Novice 2	SW620	2	3	Manual	H3	40040	Dead 4dpi	Injected	NA
Novice 2	SW620	2	3	Manual	H4	408	1920	Not Injected	NA
Novice 2	SW620	2	3	Manual	I1	Dead 1dpi	Dead 1dpi	Dead 1dpi	NA
Novice 2	SW620	2	3	Manual	I2	58864	Dead 4dpi	Injected	NA
Novice 2	SW620	2	3	Manual	I3	0	0	Not Injected	NA
Novice 2	SW620	2	3	Manual	I4	0	0	Not Injected	NA
Novice 2	SW620	2	4	Manual	J1	Dead 1dpi	Dead 1dpi	Dead 1dpi	NA
Novice 2	SW620	2	4	Manual	J2	94472	Dead 4dpi	Injected	NA
Novice 2	SW620	2	4	Manual	J3	0	192	Not Injected	NA
Novice 2	SW620	2	4	Manual	J4	0	Dead 4dpi	Not Injected	NA
Novice 2	SW620	2	1	Auto	A1	15672	37200	Injected	Engrafted
Novice 2	SW620	2	1	Auto	A2	8872	13008	Not Injected	NA
Novice 2	SW620	2	1	Auto	A3	18384	37120	Injected	Engrafted
Novice 2	SW620	2	1	Auto	A4	0	0	Not Injected	NA
Novice 2	SW620	2	1	Auto	B1	240	1176	Not Injected	NA
Novice 2	SW620	2	1	Auto	B2	14680	49168	Injected	Engrafted
Novice 2	SW620	2	1	Auto	B3	48	0	Not Injected	NA
Novice 2	SW620	2	1	Auto	B4	4376	17016	Injected	Engrafted
Novice 2	SW620	2	1	Auto	C1	0	0	Not Injected	NA
Novice 2	SW620	2	1	Auto	C2	0	0	Not Injected	NA
Novice 2	SW620	2	1	Auto	C3	6992	21024	Injected	Engrafted
Novice 2	SW620	2	1	Auto	C4	27512	57864	Injected	Engrafted
Novice 2	SW620	2	2	Auto	D1	8912	18944	Injected	Engrafted
Novice 2	SW620	2	2	Auto	D2	18208	35328	Injected	Engrafted
Novice 2	SW620	2	2	Auto	D3	12608	39216	Injected	Engrafted
Novice 2	SW620	2	2	Auto	D4	21720	53080	Injected	Engrafted
Novice 2	SW620	2	2	Auto	E1	15376	37696	Injected	Engrafted
Novice 2	SW620	2	2	Auto	E2	20224	53688	Injected	Engrafted
Novice 2	SW620	2	2	Auto	E3	19064	45568	Injected	Engrafted
Novice 2	SW620	2	2	Auto	E4	26280	49760	Injected	Engrafted
Novice 2	SW620	2	2	Auto	F1	17768	Dead 4dpi	Injected	NA
Novice 2	SW620	2	2	Auto	F2	19064	Dead 4dpi	Injected	NA
Novice 2	SW620	2	2	Auto	F3	30176	67272	Injected	Engrafted
Novice 2	SW620	2	2	Auto	F4	552	Dead 4dpi	Not Injected	NA
Novice 2	SW620	2	3	Auto	G1	29208	62256	Injected	Engrafted
Novice 2	SW620	2	3	Auto	G2	39104	69432	Injected	Engrafted
Novice 2	SW620	2	3	Auto	G3	28312	62504	Injected	Engrafted
Novice 2	SW620	2	3	Auto	G4	41760	77944	Injected	Engrafted
Novice 2	SW620	2	3	Auto	H1	39944	86672	Injected	Engrafted
Novice 2	SW620	2	3	Auto	H2	34528	67696	Injected	Engrafted
Novice 2	SW620	2	3	Auto	H3	33960	80072	Injected	Engrafted
Novice 2	SW620	2	3	Auto	H4	38272	74776	Injected	Engrafted
Novice 2	SW620	2	3	Auto	I1	36192	76816	Not Injected	NA
Novice 2	SW620	2	3	Auto	I2	38376	83880	Injected	Engrafted
Novice 2	SW620	2	3	Auto	I3	41904	92400	Injected	Engrafted
Novice 2	SW620	2	3	Auto	I4	41608	86408	Injected	Engrafted
Novice 2	SW620	2	4	Auto	J1	16272	46168	Injected	Engrafted
Novice 2	SW620	2	4	Auto	J2	13888	50944	Injected	Engrafted
Novice 2	SW620	2	4	Auto	J3	16568	52128	Injected	Engrafted
Novice 2	SW620	2	4	Auto	J4	23744	53912	Injected	Engrafted
Novice 2	SW620	3	1	Manual	A1	21320	45176	Injected	Engrafted
Novice 2	SW620	3	1	Manual	A2	0	0	Not Injected	NA
Novice 2	SW620	3	1	Manual	A3	0	0	Not Injected	NA
Novice 2	SW620	3	1	Manual	A4	0	0	Not Injected	NA
Novice 2	SW620	3	1	Manual	B1	22584	45432	Injected	Engrafted
Novice 2	SW620	3	1	Manual	B2	44992	72248	Injected	Engrafted
Novice 2	SW620	3	1	Manual	B3	6648	26888	Injected	Engrafted
Novice 2	SW620	3	1	Manual	B4	104	24	Not Injected	NA
Novice 2	SW620	3	1	Manual	C1	0	16	Not Injected	NA
Novice 2	SW620	3	1	Manual	C2	18744	48704	Injected	Engrafted
Novice 2	SW620	3	1	Manual	C3	20048	43440	Injected	Engrafted
Novice 2	SW620	3	1	Manual	C4	0	0	Not Injected	NA
Novice 2	SW620	3	2	Manual	D1	0	0	Not Injected	NA
Novice 2	SW620	3	2	Manual	D2	31288	55352	Injected	Engrafted
Novice 2	SW620	3	2	Manual	D3	11472	25600	Injected	Engrafted
Novice 2	SW620	3	2	Manual	D4	0	0	Not Injected	NA
Novice 2	SW620	3	2	Manual	E1	Dead 1dpi	Dead 1dpi	Dead 1dpi	NA
Novice 2	SW620	3	2	Manual	E2	20184	32200	Injected	Engrafted
Novice 2	SW620	3	2	Manual	E3	44304	92400	Injected	Engrafted
Novice 2	SW620	3	2	Manual	E4	0	0	Not Injected	NA
Novice 2	SW620	3	2	Manual	F1	61248	96160	Injected	Engrafted
Novice 2	SW620	3	2	Manual	F2	72	32	Not Injected	NA
Novice 2	SW620	3	2	Manual	F3	0	0	Not Injected	NA
Novice 2	SW620	3	2	Manual	F4	0	0	Not Injected	NA
Novice 2	SW620	3	3	Manual	G1	56696	104360	Injected	Engrafted
Novice 2	SW620	3	3	Manual	G2	0	0	Not Injected	NA
Novice 2	SW620	3	3	Manual	G3	0	0	Not Injected	NA
Novice 2	SW620	3	3	Manual	G4	2560	9256	Injected	Engrafted
Novice 2	SW620	3	3	Manual	H1	38024	57744	Injected	Engrafted
Novice 2	SW620	3	3	Manual	H2	57064	Dead 4dpi	Injected	NA
Novice 2	SW620	3	3	Manual	H3	24928	72856	Injected	Engrafted
Novice 2	SW620	3	3	Manual	H4	0	520	Not Injected	NA
Novice 2	SW620	3	3	Manual	I1	17288	36424	Injected	Engrafted
Novice 2	SW620	3	3	Manual	I2	38752	Dead 4dpi	Injected	NA
Novice 2	SW620	3	3	Manual	I3	36552	75448	Injected	Engrafted
Novice 2	SW620	3	3	Manual	I4	544	4896	Not Injected	NA
Novice 2	SW620	3	4	Manual	J1	16680	29552	Injected	Engrafted
Novice 2	SW620	3	4	Manual	J2	17048	33624	Injected	Engrafted
Novice 2	SW620	3	4	Manual	J3	28064	94928	Injected	Engrafted
Novice 2	SW620	3	4	Manual	J4	0	0	Not Injected	NA
Novice 2	SW620	3	1	Auto	A1	3112	11552	Injected	Engrafted
Novice 2	SW620	3	1	Auto	A2	6808	36104	Injected	Engrafted
Novice 2	SW620	3	1	Auto	A3	8312	33944	Injected	Engrafted
Novice 2	SW620	3	1	Auto	A4	6504	22432	Injected	Engrafted
Novice 2	SW620	3	1	Auto	B1	152	0	Not Injected	NA
Novice 2	SW620	3	1	Auto	B2	24576	50040	Injected	Engrafted
Novice 2	SW620	3	1	Auto	B3	20128	40016	Injected	Engrafted
Novice 2	SW620	3	1	Auto	B4	11592	45192	Injected	Engrafted
Novice 2	SW620	3	1	Auto	C1	11920	38096	Injected	Engrafted
Novice 2	SW620	3	1	Auto	C2	8064	27856	Injected	Engrafted
Novice 2	SW620	3	1	Auto	C3	4712	Dead 4dpi	Injected	NA
Novice 2	SW620	3	1	Auto	C4	Dead 1dpi	Dead 1dpi	Dead 1dpi	NA
Novice 2	SW620	3	2	Auto	D1	0	0	Not Injected	NA
Novice 2	SW620	3	2	Auto	D2	28552	39168	Injected	Engrafted
Novice 2	SW620	3	2	Auto	D3	25288	73936	Injected	Engrafted
Novice 2	SW620	3	2	Auto	D4	0	8	Not Injected	NA
Novice 2	SW620	3	2	Auto	E1	17928	Dead 4dpi	Injected	NA
Novice 2	SW620	3	2	Auto	E2	Dead 1dpi	Dead 1dpi	Dead 1dpi	NA
Novice 2	SW620	3	2	Auto	E3	13104	39008	Injected	Engrafted
Novice 2	SW620	3	2	Auto	E4	Dead 1dpi	Dead 1dpi	Dead 1dpi	NA
Novice 2	SW620	3	2	Auto	F1	120	1224	Not Injected	NA
Novice 2	SW620	3	2	Auto	F2	7848	10224	Injected	Engrafted
Novice 2	SW620	3	2	Auto	F3	14552	12872	Injected	Not Engrafted
Novice 2	SW620	3	2	Auto	F4	5192	19912	Injected	Engrafted
Novice 2	SW620	3	3	Auto	G1	17552	50920	Injected	Engrafted
Novice 2	SW620	3	3	Auto	G2	13400	39912	Injected	Engrafted
Novice 2	SW620	3	3	Auto	G3	8192	10176	Injected	Engrafted
Novice 2	SW620	3	3	Auto	G4	10776	39920	Injected	Engrafted
Novice 2	SW620	3	3	Auto	H1	10616	18856	Injected	Engrafted
Novice 2	SW620	3	3	Auto	H2	19496	39952	Injected	Engrafted
Novice 2	SW620	3	3	Auto	H3	6936	33752	Injected	Engrafted
Novice 2	SW620	3	3	Auto	H4	10840	34208	Injected	Engrafted
Novice 2	SW620	3	3	Auto	I1	0	0	Not Injected	NA
Novice 2	SW620	3	3	Auto	I2	15016	31968	Injected	Engrafted
Novice 2	SW620	3	3	Auto	I3	8176	26016	Injected	Engrafted
Novice 2	SW620	3	3	Auto	I4	7576	43376	Injected	Engrafted
Novice 2	SW620	3	4	Auto	J1	120	120	Not Injected	NA
Novice 2	SW620	3	4	Auto	J2	8	168	Not Injected	NA
Novice 2	SW620	3	4	Auto	J3	8000	Dead 4dpi	Injected	NA
Novice 2	SW620	3	4	Auto	J4	16632	34768	Injected	Engrafted
First biological replicate
	Manual	Auto
Mean Fluorescence Area - 1dpi (μm²)	15506.7	12397.8
Mean Fluorescence Area - 4dpi (μm²)	32029.5	28998.3
Injection success rate (%)	0.405405	0.74359
Survival rate - 1dpi (%)	0.925	0.975
Survival rate - 4dpi (%)	0.85	0.95
Engraftment rate (%)	0.846154	1
Second biological replicate
	Manual	Auto
Mean Fluorescence Area - 1dpi (μm²)	58808	24202
Mean Fluorescence Area - 4dpi (μm²)	90934.9	55571.2
Injection success rate (%)	0.457143	0.8
Survival rate - 1dpi (%)	0.875	1
Survival rate - 4dpi (%)	0.575	0.925
Engraftment rate (%)	1	1
Third biological replicate
	Manual	Auto
Mean Fluorescence Area - 1dpi (μm²)	28931.3	12380
Mean Fluorescence Area - 4dpi (μm²)	54889.6	33488
Injection success rate (%)	0.564103	0.810811
Survival rate - 1dpi (%)	0.975	0.925
Survival rate - 4dpi (%)	0.925	0.85
Engraftment rate (%)	1	0.962963

## Sheet: Novice 3
Evaluation of intra-novice and inter-novice injection performance
Experimenter	Substance	Biological replicates	Technical replicates	Injection Method	Sample ID	1dpi - Fuorescence areas (μm²)	4dpi - Fuorescence areas (μm²)	Status	Engraftment
Novice 3	SW620	1	1	Manual	A1	1008	6904	Injected	Engrafted
Novice 3	SW620	1	1	Manual	A2	104	368	Not Injected	NA
Novice 3	SW620	1	1	Manual	A3	5360	14120	Injected	Engrafted
Novice 3	SW620	1	1	Manual	A4	5024	13264	Injected	Engrafted
Novice 3	SW620	1	1	Manual	B1	872	3624	Injected	Engrafted
Novice 3	SW620	1	1	Manual	B2	0	0	Not Injected	NA
Novice 3	SW620	1	1	Manual	B3	0	0	Not Injected	NA
Novice 3	SW620	1	1	Manual	B4	0	0	Not Injected	NA
Novice 3	SW620	1	1	Manual	C1	5008	Dead 4dpi	Injected	NA
Novice 3	SW620	1	1	Manual	C2	0	232	Not Injected	NA
Novice 3	SW620	1	1	Manual	C3	352	272	Not Injected	NA
Novice 3	SW620	1	1	Manual	C4	9064	13872	Injected	Engrafted
Novice 3	SW620	1	2	Manual	D1	3624	7776	Injected	Engrafted
Novice 3	SW620	1	2	Manual	D2	0	0	Not Injected	NA
Novice 3	SW620	1	2	Manual	D3	0	0	Not Injected	NA
Novice 3	SW620	1	2	Manual	D4	3472	2496	Injected	Not Engrafted
Novice 3	SW620	1	2	Manual	E1	7216	14904	Injected	Engrafted
Novice 3	SW620	1	2	Manual	E2	0	0	Not Injected	NA
Novice 3	SW620	1	2	Manual	E3	0	0	Not Injected	NA
Novice 3	SW620	1	2	Manual	E4	0	0	Not Injected	NA
Novice 3	SW620	1	2	Manual	F1	15024	32056	Injected	Engrafted
Novice 3	SW620	1	2	Manual	F2	0	0	Not Injected	NA
Novice 3	SW620	1	2	Manual	F3	0	0	Not Injected	NA
Novice 3	SW620	1	2	Manual	F4	1432	456	Injected	Not Engrafted
Novice 3	SW620	1	3	Manual	G1	0	0	Not Injected	NA
Novice 3	SW620	1	3	Manual	G2	5168	4712	Injected	Not Engrafted
Novice 3	SW620	1	3	Manual	G3	20152	33336	Injected	Engrafted
Novice 3	SW620	1	3	Manual	G4	10800	23944	Injected	Engrafted
Novice 3	SW620	1	3	Manual	H1	0	0	Not Injected	NA
Novice 3	SW620	1	3	Manual	H2	0	1168	Not Injected	NA
Novice 3	SW620	1	3	Manual	H3	10264	24888	Injected	Engrafted
Novice 3	SW620	1	3	Manual	H4	5568	12272	Injected	Engrafted
Novice 3	SW620	1	3	Manual	I1	11128	20856	Injected	Engrafted
Novice 3	SW620	1	3	Manual	I2	0	0	Not Injected	NA
Novice 3	SW620	1	3	Manual	I3	Dead 1dpi	Dead 1dpi	Dead 1dpi	NA
Novice 3	SW620	1	3	Manual	I4	6616	14184	Not Injected	NA
Novice 3	SW620	1	4	Manual	J1	1664	1824	Injected	Engrafted
Novice 3	SW620	1	4	Manual	J2	14848	27520	Injected	Engrafted
Novice 3	SW620	1	4	Manual	J3	0	0	Not Injected	NA
Novice 3	SW620	1	4	Manual	J4	7848	16312	Injected	Engrafted
Novice 3	SW620	1	1	Auto	A1	4752	12432	Injected	Engrafted
Novice 3	SW620	1	1	Auto	A2	7840	20272	Injected	Engrafted
Novice 3	SW620	1	1	Auto	A3	16688	30920	Injected	Engrafted
Novice 3	SW620	1	1	Auto	A4	4488	12552	Injected	Engrafted
Novice 3	SW620	1	1	Auto	B1	16568	Dead 4dpi	Injected	NA
Novice 3	SW620	1	1	Auto	B2	23264	39744	Injected	Engrafted
Novice 3	SW620	1	1	Auto	B3	7744	19072	Injected	Engrafted
Novice 3	SW620	1	1	Auto	B4	10952	25872	Injected	Engrafted
Novice 3	SW620	1	1	Auto	C1	23576	37176	Injected	Engrafted
Novice 3	SW620	1	1	Auto	C2	9064	21512	Injected	Engrafted
Novice 3	SW620	1	1	Auto	C3	11872	29200	Injected	Engrafted
Novice 3	SW620	1	1	Auto	C4	7088	3424	Injected	Not Engrafted
Novice 3	SW620	1	2	Auto	D1	14776	29424	Injected	Engrafted
Novice 3	SW620	1	2	Auto	D2	0	0	Not Injected	NA
Novice 3	SW620	1	2	Auto	D3	14424	23600	Injected	Engrafted
Novice 3	SW620	1	2	Auto	D4	0	0	Not Injected	NA
Novice 3	SW620	1	2	Auto	E1	0	0	Not Injected	NA
Novice 3	SW620	1	2	Auto	E2	0	0	Not Injected	NA
Novice 3	SW620	1	2	Auto	E3	21408	42744	Injected	Engrafted
Novice 3	SW620	1	2	Auto	E4	25344	43608	Injected	Engrafted
Novice 3	SW620	1	2	Auto	F1	12040	24200	Injected	Engrafted
Novice 3	SW620	1	2	Auto	F2	30200	47072	Injected	Engrafted
Novice 3	SW620	1	2	Auto	F3	35056	47488	Injected	Engrafted
Novice 3	SW620	1	2	Auto	F4	23840	Dead 4dpi	Injected	NA
Novice 3	SW620	1	3	Auto	G1	15792	28784	Injected	Engrafted
Novice 3	SW620	1	3	Auto	G2	9696	22072	Injected	Engrafted
Novice 3	SW620	1	3	Auto	G3	7176	46664	Injected	Engrafted
Novice 3	SW620	1	3	Auto	G4	17776	16504	Injected	Not Engrafted
Novice 3	SW620	1	3	Auto	H1	13568	26920	Injected	Engrafted
Novice 3	SW620	1	3	Auto	H2	12848	25560	Injected	Engrafted
Novice 3	SW620	1	3	Auto	H3	19392	35416	Injected	Engrafted
Novice 3	SW620	1	3	Auto	H4	28440	49176	Injected	Engrafted
Novice 3	SW620	1	3	Auto	I1	0	0	Not Injected	NA
Novice 3	SW620	1	3	Auto	I2	24168	42632	Injected	Engrafted
Novice 3	SW620	1	3	Auto	I3	23032	40128	Injected	Engrafted
Novice 3	SW620	1	3	Auto	I4	21928	43272	Injected	Engrafted
Novice 3	SW620	1	4	Auto	J1	27720	41496	Injected	Engrafted
Novice 3	SW620	1	4	Auto	J2	10448	30024	Injected	Engrafted
Novice 3	SW620	1	4	Auto	J3	10296	28800	Injected	Engrafted
Novice 3	SW620	1	4	Auto	J4	7736	19248	Injected	Engrafted
Novice 3	SW620	2	1	Manual	A1	34848	69560	Injected	Engrafted
Novice 3	SW620	2	1	Manual	A2	2200	872	Injected	Not Engrafted
Novice 3	SW620	2	1	Manual	A3	Dead 1dpi	Dead 1dpi	Dead 1dpi	NA
Novice 3	SW620	2	1	Manual	A4	53960	Dead 4dpi	Injected	NA
Novice 3	SW620	2	1	Manual	B1	20000	38648	Injected	Engrafted
Novice 3	SW620	2	1	Manual	B2	0	0	Not Injected	NA
Novice 3	SW620	2	1	Manual	B3	0	0	Not Injected	NA
Novice 3	SW620	2	1	Manual	B4	34200	62880	Injected	Engrafted
Novice 3	SW620	2	1	Manual	C1	7856	0	Not Injected	NA
Novice 3	SW620	2	1	Manual	C2	1360	2296	Injected	Engrafted
Novice 3	SW620	2	1	Manual	C3	32	0	Not Injected	NA
Novice 3	SW620	2	1	Manual	C4	24	0	Not Injected	NA
Novice 3	SW620	2	2	Manual	D1	0	0	Not Injected	NA
Novice 3	SW620	2	2	Manual	D2	32	0	Not Injected	NA
Novice 3	SW620	2	2	Manual	D3	40392	84400	Injected	Engrafted
Novice 3	SW620	2	2	Manual	D4	3160	16856	Injected	Engrafted
Novice 3	SW620	2	2	Manual	E1	Dead 1dpi	Dead 1dpi	Dead 1dpi	NA
Novice 3	SW620	2	2	Manual	E2	31656	51784	Injected	Engrafted
Novice 3	SW620	2	2	Manual	E3	4648	8400	Injected	Engrafted
Novice 3	SW620	2	2	Manual	E4	Dead 1dpi	Dead 1dpi	Dead 1dpi	NA
Novice 3	SW620	2	2	Manual	F1	0	0	Not Injected	NA
Novice 3	SW620	2	2	Manual	F2	26520	64624	Injected	Engrafted
Novice 3	SW620	2	2	Manual	F3	0	0	Not Injected	NA
Novice 3	SW620	2	2	Manual	F4	30200	62600	Injected	Engrafted
Novice 3	SW620	2	3	Manual	G1	0	0	Not Injected	NA
Novice 3	SW620	2	3	Manual	G2	25352	61168	Injected	Engrafted
Novice 3	SW620	2	3	Manual	G3	96	0	Not Injected	NA
Novice 3	SW620	2	3	Manual	G4	88	0	Not Injected	NA
Novice 3	SW620	2	3	Manual	H1	0	0	Not Injected	NA
Novice 3	SW620	2	3	Manual	H2	0	0	Not Injected	NA
Novice 3	SW620	2	3	Manual	H3	1816	160	Not Injected	NA
Novice 3	SW620	2	3	Manual	H4	Dead 1dpi	Dead 1dpi	Dead 1dpi	NA
Novice 3	SW620	2	3	Manual	I1	7376	11736	Not Injected	NA
Novice 3	SW620	2	3	Manual	I2	16	0	Not Injected	NA
Novice 3	SW620	2	3	Manual	I3	0	0	Not Injected	NA
Novice 3	SW620	2	3	Manual	I4	25800	Dead 4dpi	Injected	NA
Novice 3	SW620	2	4	Manual	J1	56	16	Not Injected	NA
Novice 3	SW620	2	4	Manual	J2	64	0	Not Injected	NA
Novice 3	SW620	2	4	Manual	J3	0	8	Not Injected	NA
Novice 3	SW620	2	4	Manual	J4	39648	66632	Injected	Engrafted
Novice 3	SW620	2	1	Auto	A1	9440	25216	Injected	Engrafted
Novice 3	SW620	2	1	Auto	A2	23328	54304	Injected	Engrafted
Novice 3	SW620	2	1	Auto	A3	23648	53736	Injected	Engrafted
Novice 3	SW620	2	1	Auto	A4	0	0	Not Injected	NA
Novice 3	SW620	2	1	Auto	B1	23016	73000	Injected	Engrafted
Novice 3	SW620	2	1	Auto	B2	23704	56440	Injected	Engrafted
Novice 3	SW620	2	1	Auto	B3	0	0	Not Injected	NA
Novice 3	SW620	2	1	Auto	B4	25024	49808	Injected	Engrafted
Novice 3	SW620	2	1	Auto	C1	3448	12376	Injected	Engrafted
Novice 3	SW620	2	1	Auto	C2	5944	12880	Not Injected	NA
Novice 3	SW620	2	1	Auto	C3	0	0	Not Injected	NA
Novice 3	SW620	2	1	Auto	C4	0	0	Not Injected	NA
Novice 3	SW620	2	2	Auto	D1	22232	43432	Injected	Engrafted
Novice 3	SW620	2	2	Auto	D2	21304	49184	Injected	Engrafted
Novice 3	SW620	2	2	Auto	D3	19280	42312	Injected	Engrafted
Novice 3	SW620	2	2	Auto	D4	18296	18848	Injected	Engrafted
Novice 3	SW620	2	2	Auto	E1	21160	54872	Injected	Engrafted
Novice 3	SW620	2	2	Auto	E2	56	1928	Not Injected	NA
Novice 3	SW620	2	2	Auto	E3	33944	69392	Injected	Engrafted
Novice 3	SW620	2	2	Auto	E4	29976	63032	Injected	Engrafted
Novice 3	SW620	2	2	Auto	F1	18896	40576	Injected	Engrafted
Novice 3	SW620	2	2	Auto	F2	16672	25224	Injected	Engrafted
Novice 3	SW620	2	2	Auto	F3	20128	52512	Injected	Engrafted
Novice 3	SW620	2	2	Auto	F4	29888	63496	Injected	Engrafted
Novice 3	SW620	2	3	Auto	G1	22696	49728	Injected	Engrafted
Novice 3	SW620	2	3	Auto	G2	13208	42240	Injected	Engrafted
Novice 3	SW620	2	3	Auto	G3	21928	60968	Injected	Engrafted
Novice 3	SW620	2	3	Auto	G4	13128	2680	Injected	Not Engrafted
Novice 3	SW620	2	3	Auto	H1	10336	25952	Injected	Engrafted
Novice 3	SW620	2	3	Auto	H2	13000	38096	Injected	Engrafted
Novice 3	SW620	2	3	Auto	H3	18992	36016	Injected	Engrafted
Novice 3	SW620	2	3	Auto	H4	11464	31368	Injected	Engrafted
Novice 3	SW620	2	3	Auto	I1	16696	Dead 4dpi	Injected	NA
Novice 3	SW620	2	3	Auto	I2	17264	42400	Injected	Engrafted
Novice 3	SW620	2	3	Auto	I3	27008	64168	Injected	Engrafted
Novice 3	SW620	2	3	Auto	I4	13592	35440	Injected	Engrafted
Novice 3	SW620	2	4	Auto	J1	8488	30832	Injected	Engrafted
Novice 3	SW620	2	4	Auto	J2	9224	24080	Injected	Engrafted
Novice 3	SW620	2	4	Auto	J3	8536	23752	Injected	Engrafted
Novice 3	SW620	2	4	Auto	J4	4640	25408	Injected	Engrafted
Novice 3	SW620	3	1	Manual	A1	25920	54808	Injected	Engrafted
Novice 3	SW620	3	1	Manual	A2	43504	Dead 4dpi	Not Injected	NA
Novice 3	SW620	3	1	Manual	A3	0	0	Not Injected	NA
Novice 3	SW620	3	1	Manual	A4	8	8	Not Injected	NA
Novice 3	SW620	3	1	Manual	B1	0	0	Not Injected	NA
Novice 3	SW620	3	1	Manual	B2	2560	Dead 4dpi	Injected	NA
Novice 3	SW620	3	1	Manual	B3	13832	32960	Injected	Engrafted
Novice 3	SW620	3	1	Manual	B4	14280	Dead 4dpi	Injected	NA
Novice 3	SW620	3	1	Manual	C1	26576	49120	Injected	Engrafted
Novice 3	SW620	3	1	Manual	C2	3944	6584	Injected	Engrafted
Novice 3	SW620	3	1	Manual	C3	14008	14880	Injected	Not Engrafted
Novice 3	SW620	3	1	Manual	C4	0	0	Not Injected	NA
Novice 3	SW620	3	2	Manual	D1	0	0	Not Injected	NA
Novice 3	SW620	3	2	Manual	D2	664	2704	Not Injected	NA
Novice 3	SW620	3	2	Manual	D3	20624	36352	Injected	Engrafted
Novice 3	SW620	3	2	Manual	D4	19632	45016	Injected	Engrafted
Novice 3	SW620	3	2	Manual	E1	59880	90312	Injected	Engrafted
Novice 3	SW620	3	2	Manual	E2	20624	47520	Injected	Engrafted
Novice 3	SW620	3	2	Manual	E3	38168	64744	Injected	Engrafted
Novice 3	SW620	3	2	Manual	E4	40	Dead 4dpi	Not Injected	NA
Novice 3	SW620	3	2	Manual	F1	18832	2792	Injected	Engrafted
Novice 3	SW620	3	2	Manual	F2	432	24	Not Injected	NA
Novice 3	SW620	3	2	Manual	F3	0	0	Not Injected	NA
Novice 3	SW620	3	2	Manual	F4	19048	14536	Injected	Engrafted
Novice 3	SW620	3	3	Manual	G1	15536	55488	Injected	Engrafted
Novice 3	SW620	3	3	Manual	G2	32	0	Not Injected	NA
Novice 3	SW620	3	3	Manual	G3	11648	23392	Injected	Engrafted
Novice 3	SW620	3	3	Manual	G4	26368	69192	Injected	Engrafted
Novice 3	SW620	3	3	Manual	H1	0	0	Not Injected	NA
Novice 3	SW620	3	3	Manual	H2	0	0	Not Injected	NA
Novice 3	SW620	3	3	Manual	H3	0	Dead 4dpi	Not Injected	NA
Novice 3	SW620	3	3	Manual	H4	0	216	Not Injected	NA
Novice 3	SW620	3	3	Manual	I1	0	288	Not Injected	NA
Novice 3	SW620	3	3	Manual	I2	7024	22304	Injected	Engrafted
Novice 3	SW620	3	3	Manual	I3	10456	32896	Injected	Engrafted
Novice 3	SW620	3	3	Manual	I4	9480	25320	Injected	Engrafted
Novice 3	SW620	3	4	Manual	J1	15296	44976	Injected	Not Engrafted
Novice 3	SW620	3	4	Manual	J2	36928	Dead 4dpi	Injected	NA
Novice 3	SW620	3	4	Manual	J3	2240	7000	Injected	Engrafted
Novice 3	SW620	3	4	Manual	J4	2240	792	Injected	Not Engrafted
Novice 3	SW620	3	1	Auto	A1	8920	21160	Injected	Engrafted
Novice 3	SW620	3	1	Auto	A2	6064	28456	Injected	Engrafted
Novice 3	SW620	3	1	Auto	A3	16088	30952	Injected	Engrafted
Novice 3	SW620	3	1	Auto	A4	11176	20096	Injected	Engrafted
Novice 3	SW620	3	1	Auto	B1	14632	25416	Injected	Engrafted
Novice 3	SW620	3	1	Auto	B2	11136	28144	Injected	Engrafted
Novice 3	SW620	3	1	Auto	B3	6624	24056	Injected	Engrafted
Novice 3	SW620	3	1	Auto	B4	8584	26240	Injected	Engrafted
Novice 3	SW620	3	1	Auto	C1	11520	27944	Injected	Engrafted
Novice 3	SW620	3	1	Auto	C2	8504	21488	Injected	Engrafted
Novice 3	SW620	3	1	Auto	C3	8760	26280	Injected	Engrafted
Novice 3	SW620	3	1	Auto	C4	11072	22384	Injected	Engrafted
Novice 3	SW620	3	2	Auto	D1	13888	41160	Injected	Engrafted
Novice 3	SW620	3	2	Auto	D2	7400	Dead 4dpi	Injected	NA
Novice 3	SW620	3	2	Auto	D3	9240	35896	Injected	Engrafted
Novice 3	SW620	3	2	Auto	D4	11040	35512	Injected	Engrafted
Novice 3	SW620	3	2	Auto	E1	10088	37576	Injected	Engrafted
Novice 3	SW620	3	2	Auto	E2	18744	19512	Injected	Engrafted
Novice 3	SW620	3	2	Auto	E3	10232	29696	Injected	Engrafted
Novice 3	SW620	3	2	Auto	E4	15456	27936	Injected	Engrafted
Novice 3	SW620	3	2	Auto	F1	13192	40208	Injected	Engrafted
Novice 3	SW620	3	2	Auto	F2	14392	52920	Injected	Engrafted
Novice 3	SW620	3	2	Auto	F3	9424	22392	Injected	Engrafted
Novice 3	SW620	3	2	Auto	F4	14264	32256	Injected	Engrafted
Novice 3	SW620	3	3	Auto	G1	11608	44616	Injected	Engrafted
Novice 3	SW620	3	3	Auto	G2	11408	37160	Injected	Engrafted
Novice 3	SW620	3	3	Auto	G3	5432	44280	Injected	Engrafted
Novice 3	SW620	3	3	Auto	G4	13968	44152	Injected	Engrafted
Novice 3	SW620	3	3	Auto	H1	3744	13160	Injected	Engrafted
Novice 3	SW620	3	3	Auto	H2	19544	40088	Injected	Engrafted
Novice 3	SW620	3	3	Auto	H3	13072	39784	Injected	Engrafted
Novice 3	SW620	3	3	Auto	H4	Dead 1dpi	Dead 1dpi	Dead 1dpi	NA
Novice 3	SW620	3	3	Auto	I1	13240	Dead 4dpi	Injected	NA
Novice 3	SW620	3	3	Auto	I2	11504	40936	Injected	Engrafted
Novice 3	SW620	3	3	Auto	I3	10256	41520	Injected	Engrafted
Novice 3	SW620	3	3	Auto	I4	6456	32752	Injected	Engrafted
Novice 3	SW620	3	4	Auto	J1	15992	29336	Injected	Engrafted
Novice 3	SW620	3	4	Auto	J2	18088	51664	Injected	Engrafted
Novice 3	SW620	3	4	Auto	J3	0	0	Not Injected	NA
Novice 3	SW620	3	4	Auto	J4	0	0	Not Injected	NA
Novice 3	SW620	4	1	Manual	A1	10008	34912	Injected	Engrafted
Novice 3	SW620	4	1	Manual	A2	6792	17728	Injected	Engrafted
Novice 3	SW620	4	1	Manual	A3	128	88	Not Injected	NA
Novice 3	SW620	4	1	Manual	A4	0	0	Not Injected	NA
Novice 3	SW620	4	1	Manual	B1	Dead 1dpi	Dead 1dpi	Dead 1dpi	NA
Novice 3	SW620	4	1	Manual	B2	15232	35200	Injected	Engrafted
Novice 3	SW620	4	1	Manual	B3	0	0	Not Injected	NA
Novice 3	SW620	4	1	Manual	B4	6128	23904	Injected	Engrafted
Novice 3	SW620	4	1	Manual	C1	5272	9816	Injected	Engrafted
Novice 3	SW620	4	1	Manual	C2	7376	17040	Injected	Engrafted
Novice 3	SW620	4	1	Manual	C3	11392	Dead 4dpi	Injected	NA
Novice 3	SW620	4	1	Manual	C4	8	0	Not Injected	NA
Novice 3	SW620	4	2	Manual	D1	0	0	Not Injected	NA
Novice 3	SW620	4	2	Manual	D2	1504	0	Injected	Engrafted
Novice 3	SW620	4	2	Manual	D3	20032	54096	Injected	Engrafted
Novice 3	SW620	4	2	Manual	D4	1344	4568	Injected	Engrafted
Novice 3	SW620	4	2	Manual	E1	0	0	Not Injected	NA
Novice 3	SW620	4	2	Manual	E2	6816	35536	Injected	Engrafted
Novice 3	SW620	4	2	Manual	E3	7056	19144	Injected	Engrafted
Novice 3	SW620	4	2	Manual	E4	2112	6584	Injected	Engrafted
Novice 3	SW620	4	2	Manual	F1	4256	16472	Injected	Engrafted
Novice 3	SW620	4	2	Manual	F2	0	0	Not Injected	NA
Novice 3	SW620	4	2	Manual	F3	7616	27128	Injected	Engrafted
Novice 3	SW620	4	2	Manual	F4	11952	25232	Injected	Engrafted
Novice 3	SW620	4	3	Manual	G1	4304	19608	Injected	Engrafted
Novice 3	SW620	4	3	Manual	G2	8824	24296	Injected	Engrafted
Novice 3	SW620	4	3	Manual	G3	2592	11544	Injected	Engrafted
Novice 3	SW620	4	3	Manual	G4	3008	12368	Injected	Engrafted
Novice 3	SW620	4	3	Manual	H1	8000	24704	Injected	Engrafted
Novice 3	SW620	4	3	Manual	H2	5088	24560	Injected	Engrafted
Novice 3	SW620	4	3	Manual	H3	800	144	Injected	Not Engrafted
Novice 3	SW620	4	3	Manual	H4	3432	Dead 4dpi	Injected	NA
Novice 3	SW620	4	3	Manual	I1	0	0	Not Injected	NA
Novice 3	SW620	4	3	Manual	I2	0	0	Not Injected	NA
Novice 3	SW620	4	3	Manual	I3	2360	12304	Injected	Engrafted
Novice 3	SW620	4	3	Manual	I4	6784	26888	Injected	Not Engrafted
Novice 3	SW620	4	4	Manual	J1	6312	19352	Injected	Engrafted
Novice 3	SW620	4	4	Manual	J2	2608	19976	Injected	Engrafted
Novice 3	SW620	4	4	Manual	J3	0	0	Not Injected	NA
Novice 3	SW620	4	4	Manual	J4	8624	32368	Injected	Engrafted
Novice 3	SW620	4	1	Auto	A1	336	168	Not Injected	NA
Novice 3	SW620	4	1	Auto	A2	9744	27640	Injected	Engrafted
Novice 3	SW620	4	1	Auto	A3	30656	7616	Injected	Not Engrafted
Novice 3	SW620	4	1	Auto	A4	26400	56696	Injected	Engrafted
Novice 3	SW620	4	1	Auto	B1	Dead 1dpi	Dead 1dpi	Dead 1dpi	NA
Novice 3	SW620	4	1	Auto	B2	38456	Dead 4dpi	Injected	NA
Novice 3	SW620	4	1	Auto	B3	23280	Dead 4dpi	Injected	NA
Novice 3	SW620	4	1	Auto	B4	192	0	Not Injected	NA
Novice 3	SW620	4	1	Auto	C1	Dead 1dpi	Dead 1dpi	Dead 1dpi	NA
Novice 3	SW620	4	1	Auto	C2	0	2304	Not Injected	NA
Novice 3	SW620	4	1	Auto	C3	25760	Dead 4dpi	Injected	NA
Novice 3	SW620	4	1	Auto	C4	19032	56072	Injected	Engrafted
Novice 3	SW620	4	2	Auto	D1	23208	56752	Injected	Engrafted
Novice 3	SW620	4	2	Auto	D2	0	0	Not Injected	NA
Novice 3	SW620	4	2	Auto	D3	0	0	Not Injected	NA
Novice 3	SW620	4	2	Auto	D4	17520	34584	Injected	Engrafted
Novice 3	SW620	4	2	Auto	E1	10000	14704	Injected	Engrafted
Novice 3	SW620	4	2	Auto	E2	18008	44312	Injected	Engrafted
Novice 3	SW620	4	2	Auto	E3	21960	61160	Injected	Engrafted
Novice 3	SW620	4	2	Auto	E4	11216	26472	Injected	Engrafted
Novice 3	SW620	4	2	Auto	F1	15000	32064	Injected	Engrafted
Novice 3	SW620	4	2	Auto	F2	15640	45048	Injected	Engrafted
Novice 3	SW620	4	2	Auto	F3	14976	39840	Injected	Engrafted
Novice 3	SW620	4	2	Auto	F4	18560	44440	Injected	Engrafted
Novice 3	SW620	4	3	Auto	G1	9568	15240	Injected	Engrafted
Novice 3	SW620	4	3	Auto	G2	5280	20440	Injected	Engrafted
Novice 3	SW620	4	3	Auto	G3	24280	49008	Injected	Engrafted
Novice 3	SW620	4	3	Auto	G4	3648	10864	Not Injected	NA
Novice 3	SW620	4	3	Auto	H1	24448	43072	Injected	Engrafted
Novice 3	SW620	4	3	Auto	H2	22880	47312	Injected	Engrafted
Novice 3	SW620	4	3	Auto	H3	18992	46224	Injected	Engrafted
Novice 3	SW620	4	3	Auto	H4	17264	39176	Injected	Engrafted
Novice 3	SW620	4	3	Auto	I1	36040	65856	Injected	Engrafted
Novice 3	SW620	4	3	Auto	I2	0	0	Not Injected	NA
Novice 3	SW620	4	3	Auto	I3	0	0	Not Injected	NA
Novice 3	SW620	4	3	Auto	I4	29760	57576	Injected	Engrafted
Novice 3	SW620	4	4	Auto	J1	16616	29136	Not Injected	NA
Novice 3	SW620	4	4	Auto	J2	0	0	Not Injected	NA
Novice 3	SW620	4	4	Auto	J3	0	0	Not Injected	NA
Novice 3	SW620	4	4	Auto	J4	0	0	Not Injected	NA
First biological replicate
	Manual	Auto
Mean Fluorescence Area - 1dpi (μm²)	7227.2	16314.3
Mean Fluorescence Area - 4dpi (μm²)	14480.8	30515.4
Injection success rate (%)	0.512821	0.875
Survival rate - 1dpi (%)	0.975	1
Survival rate - 4dpi (%)	0.95	0.95
Engraftment rate (%)	0.842105	0.939394
Second biological replicate
	Manual	Auto
Mean Fluorescence Area - 1dpi (μm²)	24929.6	18046.6
Mean Fluorescence Area - 4dpi (μm²)	45440	41845.1
Injection success rate (%)	0.416667	0.85
Survival rate - 1dpi (%)	0.9	1
Survival rate - 4dpi (%)	0.85	0.975
Engraftment rate (%)	0.923077	0.969697
Third biological replicate
	Manual	Auto
Mean Fluorescence Area - 1dpi (μm²)	18131	11479.8
Mean Fluorescence Area - 4dpi (μm²)	35285	32489.4
Injection success rate (%)	0.6	0.948718
Survival rate - 1dpi (%)	1	0.975
Survival rate - 4dpi (%)	0.85	0.925
Engraftment rate (%)	0.857143	1
Fourth biological replicate
	Manual	Auto
Mean Fluorescence Area - 1dpi (μm²)	6469.79	20304.9
Mean Fluorescence Area - 4dpi (μm²)	20573	40491.5
Injection success rate (%)	0.74359	0.684211
Survival rate - 1dpi (%)	0.975	0.95
Survival rate - 4dpi (%)	0.925	0.875
Engraftment rate (%)	0.925926	0.956522

## Sheet: Control group
Evaluation of intra-novice and inter-novice injection performance
Substance	Biological replicates	Survival
Control group	1	Alive
Control group	1	Dead 4dpi
Control group	1	Alive
Control group	1	Alive
Control group	1	Alive
Control group	1	Alive
Control group	1	Alive
Control group	1	Dead 4dpi
Control group	1	Alive
Control group	1	Alive
Control group	1	Alive
Control group	1	Alive
Control group	1	Alive
Control group	1	Alive
Control group	1	Alive
Control group	1	Alive
Control group	1	Alive
Control group	1	Alive
Control group	1	Alive
Control group	1	Alive
Control group	2	Alive
Control group	2	Alive
Control group	2	Alive
Control group	2	Alive
Control group	2	Alive
Control group	2	Alive
Control group	2	Alive
Control group	2	Alive
Control group	2	Alive
Control group	2	Alive
Control group	2	Alive
Control group	2	Alive
Control group	2	Alive
Control group	2	Alive
Control group	2	Alive
Control group	2	Alive
Control group	2	Alive
Control group	2	Alive
Control group	2	Alive
Control group	2	Alive
Control group	3	Alive
Control group	3	Dead 1dpi
Control group	3	Alive
Control group	3	Alive
Control group	3	Alive
Control group	3	Alive
Control group	3	Alive
Control group	3	Alive
Control group	3	Alive
Control group	3	Alive
Control group	3	Alive
Control group	3	Alive
Control group	3	Alive
Control group	3	Alive
Control group	3	Alive
Control group	3	Alive
Control group	3	Alive
Control group	3	Alive
Control group	3	Alive
Control group	3	Alive
Control group	4	Alive
Control group	4	Alive
Control group	4	Alive
Control group	4	Alive
Control group	4	Alive
Control group	4	Alive
Control group	4	Alive
Control group	4	Alive
Control group	4	Alive
Control group	4	Alive
Control group	4	Alive
Control group	4	Alive
Control group	4	Alive
Control group	4	Dead 4dpi
Control group	4	Alive
Control group	4	Alive
Control group	4	Alive
Control group	4	Alive
Control group	4	Alive
Control group	4	Alive
Survival rate - 1dpi (%)	0.983333
Survival rate - 4dpi (%)	0.95
