# Supplementary material for: Automation in microinjection for zebrafish pericardial space with image-based motion control and batch agarose microplate
Source: PLoS One. 2025 Oct 9;20(10):e0333369. doi: 10.1371/journal.pone.0333369 (PMC12510664; doi:10.1371/journal.pone.0333369)
Supplement: S7 Dataset — https://osf.io/q5v3c/files/osfstorage/6878a3c6b8976723cad32d3d (XLSX) [file pone.0333369.s007.xlsx]

## Sheet: Auto
Comparison with previous studies
Material Injected	Injection method	Biological replicates	Technical replicates	# of Injected Larvae	Processing Time (mm:ss)	Processing Time (s)
SW620_Expert	Auto	1	1	12	04:49	289
SW620_Expert	Auto	1	2	12	03:28	208
SW620_Expert	Auto	1	3	12	03:14	194
SW620_Expert	Auto	1	4	4	01:26	86
SW620_Expert	Auto	2	1	12	04:48	288
SW620_Expert	Auto	2	2	12	04:34	274
SW620_Expert	Auto	2	3	12	04:14	254
SW620_Expert	Auto	2	4	4	01:36	96
SW620_Expert	Auto	3	1	12	04:01	241
SW620_Expert	Auto	3	2	12	04:55	295
SW620_Expert	Auto	3	3	12	03:32	212
SW620_Expert	Auto	3	4	4	01:13	73
SW620_Novice	Auto	1	1	12	03:26	206
SW620_Novice	Auto	1	2	12	03:18	198
SW620_Novice	Auto	1	3	12	02:39	159
SW620_Novice	Auto	1	4	4	00:38	38
SW620_Novice	Auto	2	1	12	04:18	258
SW620_Novice	Auto	2	2	12	03:09	189
SW620_Novice	Auto	2	3	12	02:52	172
SW620_Novice	Auto	2	4	4	01:14	74
SW620_Novice	Auto	3	1	12	03:55	235
SW620_Novice	Auto	3	2	12	04:56	296
SW620_Novice	Auto	3	3	12	03:09	189
SW620_Novice	Auto	3	4	4	01:53	113
SW620_Novice 1	Auto	1	1	12	03:41	221
SW620_Novice 1	Auto	1	2	12	03:20	200
SW620_Novice 1	Auto	1	3	12	02:53	173
SW620_Novice 1	Auto	1	4	4	00:54	54
SW620_Novice 1	Auto	2	1	12	04:09	249
SW620_Novice 1	Auto	2	2	12	02:57	177
SW620_Novice 1	Auto	2	3	12	03:32	212
SW620_Novice 1	Auto	2	4	4	00:52	52
SW620_Novice 1	Auto	3	1	12	03:21	201
SW620_Novice 1	Auto	3	2	12	03:06	186
SW620_Novice 1	Auto	3	3	12	03:17	197
SW620_Novice 1	Auto	3	4	4	00:58	58
SW620_Novice 1	Auto	4	1	12	03:08	188
SW620_Novice 1	Auto	4	2	12	03:59	239
SW620_Novice 1	Auto	4	3	12	03:12	192
SW620_Novice 1	Auto	4	4	4	01:03	63
SW620_Novice 2	Auto	1	1	12	04:29	269
SW620_Novice 2	Auto	1	2	12	02:59	179
SW620_Novice 2	Auto	1	3	12	02:36	156
SW620_Novice 2	Auto	1	4	4	00:47	47
SW620_Novice 2	Auto	2	1	12	03:46	226
SW620_Novice 2	Auto	2	2	12	03:18	198
SW620_Novice 2	Auto	2	3	12	03:11	191
SW620_Novice 2	Auto	2	4	4	00:52	52
SW620_Novice 2	Auto	3	1	12	03:30	210
SW620_Novice 2	Auto	3	2	12	03:06	186
SW620_Novice 2	Auto	3	3	12	03:05	185
SW620_Novice 2	Auto	3	4	4	00:59	59
SW620_Novice 3	Auto	2	1	12	04:09	249
SW620_Novice 3	Auto	2	2	12	03:39	219
SW620_Novice 3	Auto	2	3	12	03:25	205
SW620_Novice 3	Auto	2	4	4	01:15	75
SW620_Novice 3	Auto	3	1	12	03:13	193
SW620_Novice 3	Auto	3	2	12	03:00	180
SW620_Novice 3	Auto	3	3	12	02:41	161
SW620_Novice 3	Auto	3	4	4	00:48	48
SW620_Novice 3	Auto	4	1	12	03:42	222
SW620_Novice 3	Auto	4	2	12	02:54	174
SW620_Novice 3	Auto	4	3	12	03:08	188
SW620_Novice 3	Auto	4	4	4	00:57	57
Phenol red	Auto	1	1	12	03:14	194
Phenol red	Auto	1	2	12	02:50	170
Phenol red	Auto	1	3	12	02:45	165
Phenol red	Auto	2	1	12	02:53	173
Phenol red	Auto	2	2	12	03:01	181
Phenol red	Auto	2	3	12	02:41	161
Phenol red	Auto	3	1	12	02:54	174
Phenol red	Auto	3	2	12	03:12	192
Phenol red	Auto	3	3	12	02:58	178
Trypan blue	Auto	1	1	12	03:12	192
Trypan blue	Auto	1	2	12	03:34	214
Trypan blue	Auto	1	3	12	02:26	146
Trypan blue	Auto	2	1	12	02:57	177
Trypan blue	Auto	2	2	12	02:46	166
Trypan blue	Auto	2	3	12	02:35	155
Trypan blue	Auto	3	1	12	02:51	171
Trypan blue	Auto	3	2	12	02:41	161
Trypan blue	Auto	3	3	12	02:52	172
FITC-dextran	Auto	1	1	12	02:53	173
FITC-dextran	Auto	1	2	12	03:06	186
FITC-dextran	Auto	1	3	12	02:51	171
FITC-dextran	Auto	2	1	12	03:07	187
FITC-dextran	Auto	2	2	12	03:07	187
FITC-dextran	Auto	2	3	12	03:22	202
FITC-dextran	Auto	3	1	12	02:59	179
FITC-dextran	Auto	3	2	12	02:45	165
FITC-dextran	Auto	3	3	12	02:33	153
HCT116	Auto	1	1	12	03:54	234
HCT116	Auto	1	2	12	03:31	211
HCT116	Auto	1	3	12	03:37	217
HCT116	Auto	2	1	12	03:07	187
HCT116	Auto	2	2	12	03:32	212
HCT116	Auto	2	3	12	05:28	328
HCT116	Auto	3	1	12	03:39	219
HCT116	Auto	3	2	12	03:30	210
HCT116	Auto	3	3	12	03:09	189
SW620	Auto	1	1	12	02:58	178
SW620	Auto	1	2	12	03:25	205
SW620	Auto	1	3	12	03:01	181
SW620	Auto	3	1	12	04:02	242
SW620	Auto	3	2	12	02:58	178
SW620	Auto	3	3	12	03:39	219
# of Injected Larvae	1144
Total Time (s)	19183
Average Processing Time (s)	16.7684

## Sheet: Manual
Comparison with previous studies
Material Injected	Injection method	Biological replicates	Technical replicates	# of Injected Larvae	Processing Time (mm:ss)	Processing Time (s)
SW620_Expert	Manual	1	1	10	02:58	178
SW620_Expert	Manual	1	2	10	02:57	177
SW620_Expert	Manual	1	3	10	02:13	133
SW620_Expert	Manual	1	4	10	02:22	142
SW620_Expert	Manual	2	1	10	02:35	155
SW620_Expert	Manual	2	2	10	02:47	167
SW620_Expert	Manual	2	3	10	03:30	210
SW620_Expert	Manual	2	4	10	04:13	253
SW620_Expert	Manual	3	1	10	03:06	186
SW620_Expert	Manual	3	2	10	02:40	160
SW620_Expert	Manual	3	3	10	03:48	228
SW620_Expert	Manual	3	4	10	03:57	237
SW620_Novice	Manual	1	1	10	04:45	285
SW620_Novice	Manual	1	2	10	03:28	208
SW620_Novice	Manual	1	3	10	04:28	268
SW620_Novice	Manual	1	4	10	03:44	224
SW620_Novice	Manual	2	1	10	03:35	215
SW620_Novice	Manual	2	2	10	03:25	205
SW620_Novice	Manual	2	3	10	03:39	219
SW620_Novice	Manual	2	4	10	05:36	336
SW620_Novice	Manual	3	1	10	04:35	275
SW620_Novice	Manual	3	2	10	07:07	427
SW620_Novice	Manual	3	3	10	03:39	219
SW620_Novice	Manual	3	4	10	03:27	207
SW620_Novice 1	Manual	1	1	10	10:02	602
SW620_Novice 1	Manual	1	2	10	07:18	438
SW620_Novice 1	Manual	1	3	10	07:51	471
SW620_Novice 1	Manual	1	4	10	04:08	248
SW620_Novice 1	Manual	2	1	10	02:55	175
SW620_Novice 1	Manual	2	2	10	03:53	233
SW620_Novice 1	Manual	2	3	10	01:39	99
SW620_Novice 1	Manual	2	4	10	03:27	207
SW620_Novice 1	Manual	3	1	10	02:59	179
SW620_Novice 1	Manual	3	2	10	03:01	181
SW620_Novice 1	Manual	3	3	10	03:05	185
SW620_Novice 1	Manual	3	4	10	03:26	206
SW620_Novice 1	Manual	4	1	10	03:38	218
SW620_Novice 1	Manual	4	2	10	04:59	299
SW620_Novice 1	Manual	4	3	10	03:39	219
SW620_Novice 1	Manual	4	4	10	02:34	154
SW620_Novice 2	Manual	1	1	10	03:40	220
SW620_Novice 2	Manual	1	2	10	03:40	220
SW620_Novice 2	Manual	1	3	10	02:59	179
SW620_Novice 2	Manual	1	4	10	02:29	149
SW620_Novice 2	Manual	2	1	10	04:08	248
SW620_Novice 2	Manual	2	2	10	02:42	162
SW620_Novice 2	Manual	2	3	10	03:59	239
SW620_Novice 2	Manual	2	4	10	03:24	204
SW620_Novice 2	Manual	3	1	10	03:39	219
SW620_Novice 2	Manual	3	2	10	03:22	202
SW620_Novice 2	Manual	3	3	10	03:17	197
SW620_Novice 2	Manual	3	4	10	03:18	198
SW620_Novice 3	Manual	2	1	10	05:20	320
SW620_Novice 3	Manual	2	2	10	05:50	350
SW620_Novice 3	Manual	2	3	10	05:35	335
SW620_Novice 3	Manual	2	4	10	04:25	265
SW620_Novice 3	Manual	3	1	10	06:03	363
SW620_Novice 3	Manual	3	2	10	03:45	225
SW620_Novice 3	Manual	3	3	10	03:39	219
SW620_Novice 3	Manual	3	4	10	04:37	277
SW620_Novice 3	Manual	4	1	10	04:46	286
SW620_Novice 3	Manual	4	2	10	03:24	204
SW620_Novice 3	Manual	4	3	10	03:47	227
SW620_Novice 3	Manual	4	4	10	03:35	215
# of Injected Larvae	640
Total Time (s)	15151
Average Processing Time (s)	23.6734
